# Supplementary material for: Tetra­kis(μ-5-bromo­nicotinato)-κ3 O,O′:O′;κ3 O:O,O′;κ4 O:O′-bis­[diaqua­(5-bromo­nicotinato-κ2 O,O′)neodymium(III)] dihydrate
Source: Acta Crystallogr Sect E Struct Rep Online. 2011 Jun 25;67(Pt 7):m974. doi: 10.1107/S1600536811023798 (PMC3152138; doi:10.1107/S1600536811023798)
Supplement: Supplementary file 2 [file e-67-0m974-Isup2.hkl]

# 
# h,k,l, Fc-squared, Fo-squared, sigma(Fo-squared) and status flag 
# 
data_I
_shelx_title ' 12101m in P2(1)/n' 
_shelx_refln_list_code          4 
_shelx_F_calc_maximum      525.64 
_exptl_crystal_F_000      1524.00 
_reflns_d_resolution_high  0.7805 
 
loop_ 
 _symmetry_equiv_pos_as_xyz 
 'x, y, z' 
 '-x+1/2, y+1/2, -z+1/2' 
 '-x, -y, -z' 
 'x-1/2, -y-1/2, z-1/2' 
 
_cell_length_a    11.5278 
_cell_length_b    16.6616 
_cell_length_c    12.2711 
_cell_angle_alpha  90.000 
_cell_angle_beta  102.478 
_cell_angle_gamma  90.000 
 
_shelx_F_squared_multiplier     1.000 
 
loop_ 
 _refln_index_h 
 _refln_index_k 
 _refln_index_l 
 _refln_F_squared_calc 
 _refln_F_squared_meas 
 _refln_F_squared_sigma 
 _refln_observed_status 
   2   0   0    11613.63    12020.96    653.27 o 
   4   0   0    15335.50    14434.56    253.46 o 
   6   0   0      623.09      970.97    130.86 o 
   8   0   0      890.38      896.93     67.73 o 
  10   0   0     1903.07     1702.05    153.92 o 
  12   0   0    33561.68    32642.54    909.51 o 
  14   0   0      386.02      268.60    166.92 o 
   1   1   0    33365.44    33476.61    522.27 o 
   2   1   0        1.93       92.47     23.69 o 
   3   1   0    62374.97    63407.66    834.60 o 
   4   1   0     4295.45     4247.36     69.30 o 
   5   1   0     5122.96     4987.41     83.30 o 
   6   1   0     7689.98     8346.78    125.92 o 
   7   1   0     1564.20     1538.18     50.72 o 
   8   1   0       28.51       41.40     41.44 o 
   9   1   0    10426.68     9507.45    242.00 o 
  10   1   0     1416.82     1424.89    113.80 o 
  11   1   0      843.50      817.13    110.61 o 
  12   1   0        3.36        8.00     89.27 o 
  13   1   0    12368.68    12393.59    337.86 o 
  14   1   0       78.20      -96.10     96.10 o 
   0   2   0    66846.60    52197.73   2615.77 o 
   1   2   0      217.55      263.76     11.47 o 
   2   2   0     5848.09     5948.89     89.16 o 
   3   2   0   276294.03   251218.84   2678.87 o 
   4   2   0     8153.10     7606.73    126.75 o 
   5   2   0     3575.44     3675.65     68.13 o 
   6   2   0     2855.03     2534.68     59.33 o 
   7   2   0     4697.03     4539.59     87.96 o 
   8   2   0     1410.59     1321.07     67.40 o 
   9   2   0    19588.43    18216.99    381.42 o 
  10   2   0     7652.26     7295.23    328.48 o 
  11   2   0     1725.58     1660.55    166.54 o 
  12   2   0     7310.93     7317.60    305.55 o 
  13   2   0     1497.07     1432.14    183.99 o 
  14   2   0       58.10       37.50    111.18 o 
   1   3   0      501.35      608.87     39.21 o 
   2   3   0      531.47      535.13     27.68 o 
   3   3   0    10995.64    10769.21    156.19 o 
   4   3   0     2407.18     2499.94     49.79 o 
   5   3   0     2603.22     2414.11     70.18 o 
   6   3   0      645.53      578.70     47.33 o 
   7   3   0    25043.43    23826.81    298.46 o 
   8   3   0       83.52      105.29     44.42 o 
   9   3   0    17448.25    17052.71    288.74 o 
  10   3   0     4258.80     4057.33    159.26 o 
  11   3   0     1168.53     1236.37    129.20 o 
  12   3   0     1109.09      836.96    125.06 o 
  13   3   0     4105.28     3797.92    187.64 o 
  14   3   0      675.20      830.90    138.53 o 
   0   4   0    27825.98    29470.83    475.15 o 
   1   4   0      713.02      715.63     30.77 o 
   2   4   0     3169.30     3191.78     53.94 o 
   3   4   0    22356.09    22485.02    439.50 o 
   4   4   0     5967.42     5702.00     87.75 o 
   5   4   0     1515.55     1530.03     55.80 o 
   6   4   0   179009.73   168111.47   1812.21 o 
   7   4   0      549.89      535.71     55.55 o 
   8   4   0     1061.11     1050.88     65.94 o 
   9   4   0     7065.01     6973.64    205.25 o 
  10   4   0    22627.74    21371.07    444.99 o 
  11   4   0     2778.93     2613.88    140.96 o 
  12   4   0      612.99      571.57    116.21 o 
  13   4   0      157.52      208.28    110.58 o 
  14   4   0     2525.38     2567.62    175.65 o 
   2   5   0     8392.20     8619.83    116.22 o 
   3   5   0    44220.92    43795.62    510.21 o 
   4   5   0     3664.46     3960.13     71.02 o 
   5   5   0      166.45      178.09     26.00 o 
   6   5   0     3867.87     4249.22     83.85 o 
   7   5   0    28064.60    27460.10    405.94 o 
   8   5   0       65.23       62.04     50.37 o 
   9   5   0     9409.41     9139.77    192.78 o 
  10   5   0     1099.39     1124.91    115.50 o 
  11   5   0       22.60       37.08     84.87 o 
  12   5   0        3.12      -93.53     94.42 o 
  13   5   0     1576.92     1832.40    163.35 o 
   0   6   0    19247.00    19190.47    465.08 o 
   1   6   0      735.48      698.97     30.98 o 
   2   6   0       53.92      173.74     74.62 o 
   3   6   0    67822.80    67663.91    745.00 o 
   4   6   0     3114.37     3003.57     62.79 o 
   5   6   0     1130.89     1118.24     41.83 o 
   6   6   0    47771.98    45769.26    623.24 o 
   7   6   0     1145.80     1109.48     65.18 o 
   8   6   0      493.90      554.49     64.44 o 
   9   6   0    10073.07     9760.96    243.61 o 
  10   6   0    10068.45     9949.50    311.41 o 
  11   6   0       32.40      -16.10     80.38 o 
  12   6   0      321.79      484.75    111.39 o 
  13   6   0     1060.55     1205.88    209.09 o 
   1   7   0    40592.51    40838.59    463.10 o 
   2   7   0     1358.38     1520.95     47.23 o 
   3   7   0    52108.60    53477.61    600.57 o 
   4   7   0     1017.88     1079.84     41.62 o 
   5   7   0      253.73      204.81     34.40 o 
   6   7   0     2142.85     2412.76     83.09 o 
   7   7   0     3549.28     3399.60    117.75 o 
   8   7   0      805.89      812.98     71.92 o 
   9   7   0     3986.66     4090.40    127.89 o 
  10   7   0     6274.84     5987.76    162.03 o 
  11   7   0      400.97      522.98    105.67 o 
  12   7   0     2391.52     2484.77    156.60 o 
  13   7   0     6695.59     6690.79    251.00 o 
   0   8   0   187243.67   180016.38   3854.15 o 
   1   8   0     6475.67     6507.99    125.56 o 
   2   8   0     1822.79     1713.80     47.15 o 
   3   8   0    27789.00    27313.47    329.21 o 
   4   8   0     7631.09     7425.96    119.21 o 
   5   8   0    17306.42    17536.77    262.72 o 
   6   8   0      336.44      484.18     70.66 o 
   7   8   0      104.32      133.42     43.07 o 
   8   8   0        4.28        1.03     50.07 o 
   9   8   0     7961.04     7821.52    190.45 o 
  10   8   0     5450.67     5261.91    155.52 o 
  11   8   0      211.60      188.58    103.72 o 
  12   8   0    13320.95    13929.69    361.57 o 
  13   8   0       50.24       30.90    116.57 o 
   1   9   0    16389.91    16155.36    253.26 o 
   2   9   0      245.48      222.24     36.93 o 
   3   9   0    28905.97    30173.68    363.98 o 
   4   9   0    26047.14    26527.98    385.62 o 
   5   9   0     1437.10     1484.77     50.01 o 
   6   9   0     2932.40     3048.39    115.20 o 
   7   9   0     2412.19     2276.19     78.01 o 
   8   9   0     7418.10     7629.57    151.40 o 
   9   9   0    11132.59    11253.19    279.62 o 
  10   9   0      852.05      836.58     80.25 o 
  11   9   0      219.03      237.10     79.20 o 
  12   9   0     1502.81     1520.36    212.02 o 
  13   9   0    14016.62    14882.97    549.43 o 
   0  10   0    81075.52    80528.13   1801.19 o 
   1  10   0     6106.26     6036.93    132.25 o 
   2  10   0     7076.84     7118.27    133.44 o 
   3  10   0    12446.14    12952.79    341.05 o 
   4  10   0     9120.36     9348.67    131.34 o 
   5  10   0     5793.68     5734.69     98.94 o 
   6  10   0     2515.59     2438.09     78.59 o 
   7  10   0      570.56      605.62     67.13 o 
   8  10   0     1849.32     1747.61     92.79 o 
   9  10   0     3866.39     3856.27    130.98 o 
  10  10   0     6614.86     6560.59    179.81 o 
  11  10   0     1252.89     1130.31    126.62 o 
  12  10   0    12304.27    12847.69    345.52 o 
   1  11   0       29.66       32.84     39.88 o 
   2  11   0      874.04      951.69     88.26 o 
   3  11   0     6281.34     5936.93    138.95 o 
   4  11   0    10734.04    11188.52    205.98 o 
   5  11   0    13194.26    13324.87    243.20 o 
   6  11   0      228.45      184.80     59.86 o 
   7  11   0    14376.84    14348.83    391.81 o 
   8  11   0     2049.54     1854.94    137.92 o 
   9  11   0    16839.49    16467.18    309.26 o 
  10  11   0      913.97      805.99     95.53 o 
  11  11   0     3095.90     3011.14    140.79 o 
  12  11   0      336.64      274.43    119.12 o 
   0  12   0    10674.56    10027.06    336.38 o 
   1  12   0     8071.87     8623.47    237.00 o 
   2  12   0     6914.21     6079.15    413.91 o 
   3  12   0    16033.41    15938.56    273.59 o 
   4  12   0    10855.20    11192.05    214.41 o 
   5  12   0       49.60       34.58     68.38 o 
   6  12   0    18217.67    18468.35    315.30 o 
   7  12   0      455.31      428.66     73.46 o 
   8  12   0      146.46       71.19     67.83 o 
   9  12   0    20579.81    19892.19    360.64 o 
  10  12   0     4659.49     4998.35    168.71 o 
  11  12   0     8503.08     8788.39    253.70 o 
   1  13   0      156.07       97.42     64.60 o 
   2  13   0    22944.87    22804.73    365.88 o 
   3  13   0    12522.37    12532.64    237.94 o 
   4  13   0      145.76       20.24     54.09 o 
   5  13   0     4541.24     4374.05    169.65 o 
   6  13   0     1941.54     1983.28    131.90 o 
   7  13   0    18497.57    18592.63    417.45 o 
   8  13   0      357.15      460.90    101.76 o 
   9  13   0     4383.39     4459.26    197.86 o 
  10  13   0       35.17       63.72    109.43 o 
  11  13   0       80.49      -46.94    113.82 o 
   0  14   0       59.10      -21.41     92.76 o 
   1  14   0     7447.96     6960.87    204.63 o 
   2  14   0      565.48      494.62     74.59 o 
   3  14   0      225.95      122.10     61.10 o 
   4  14   0    13263.69    13425.90    435.64 o 
   5  14   0     1534.41     1500.36    135.39 o 
   6  14   0    51116.23    49855.84    893.83 o 
   7  14   0     2510.10     2539.66    154.08 o 
   8  14   0     2559.85     2498.63    161.15 o 
   9  14   0      420.20      303.90    119.22 o 
  10  14   0     2611.23     2822.94    181.20 o 
   1  15   0    11072.70    10882.90    303.13 o 
   2  15   0    16043.42    15364.35    551.98 o 
   3  15   0    12992.30    12707.00    254.82 o 
   4  15   0       15.35        9.82     77.72 o 
   5  15   0     5494.02     5348.30    207.45 o 
   6  15   0      962.56      968.15    129.89 o 
   7  15   0     3754.63     3709.02    186.33 o 
   8  15   0      175.29      182.23    110.41 o 
   9  15   0     3492.43     3313.65    191.36 o 
  10  15   0     4262.25     4272.59    214.06 o 
   0  16   0        8.23     -102.44    102.44 o 
   1  16   0      614.25      507.78     98.26 o 
   2  16   0      911.83      884.81    153.67 o 
   3  16   0    10391.72    10046.77    286.70 o 
   4  16   0    10461.79     9903.02    289.13 o 
   5  16   0     8952.18     8635.99    273.46 o 
   6  16   0     9388.49     9475.04    292.66 o 
   7  16   0     2433.87     2675.27    168.64 o 
   8  16   0     2052.87     2452.92    173.94 o 
   9  16   0     1849.47     2011.59    173.73 o 
   1  17   0    10827.49    10917.78    297.54 o 
   2  17   0       39.77        5.51     91.97 o 
   3  17   0     5517.55     5656.86    306.57 o 
   4  17   0     4822.69     5045.64    205.34 o 
   5  17   0     2946.24     2821.05    165.38 o 
   6  17   0      982.84      885.71    137.79 o 
   7  17   0      520.94      594.00    132.94 o 
   8  17   0    11820.84    11886.74    368.75 o 
   0  18   0    15901.49    15625.82    541.27 o 
   1  18   0     1576.02     1690.95    259.93 o 
   2  18   0     3898.87     3821.43    196.73 o 
   3  18   0     4200.19     3882.44    276.50 o 
   4  18   0     1628.35     1817.81    169.01 o 
   5  18   0    11559.38    11196.76    331.76 o 
   6  18   0       32.49       64.23    118.20 o 
   7  18   0     2381.20     2541.97    184.88 o 
   1  19   0      202.96      101.93    110.15 o 
   2  19   0       10.63      -65.65    122.96 o 
   3  19   0     5069.65     5135.21    322.11 o 
   4  19   0    12445.54    12252.29    509.42 o 
   5  19   0     3531.53     3582.23    203.03 o 
   6  19   0       98.10      197.14    132.63 o 
   0  20   0    11869.39    11316.28    468.64 o 
   1  20   0     6080.62     5475.45    229.18 o 
   2  20   0     2952.56     2845.76    256.37 o 
   3  20   0      257.78      124.11    176.35 o 
   4  20   0      709.01      674.30    212.79 o 
   1  21   0      288.35      361.81    145.46 o 
   2  21   0     8352.34     8380.05    430.42 o 
 -13   0   1      298.94      219.41    154.94 o 
 -11   0   1      205.17      166.92    102.44 o 
  -9   0   1     1324.61     1403.39    140.42 o 
  -7   0   1    27285.34    26419.61    463.15 o 
  -5   0   1     6742.87     6663.63    146.56 o 
  -3   0   1    30396.62    29109.74    651.11 o 
  -1   0   1    10454.80    10841.26    251.01 o 
   1   0   1    50844.65    48222.75    753.01 o 
   3   0   1    26703.96    28015.54    448.89 o 
   5   0   1     1774.70     1718.43     60.95 o 
   7   0   1    17318.01    16898.00    666.53 o 
   9   0   1    44860.56    43271.01   1085.35 o 
  11   0   1      102.22      146.28    124.87 o 
  13   0   1     1090.11     1217.35    206.42 o 
 -14   1   1      180.88      152.82    116.76 o 
 -13   1   1     1005.98     1002.05    129.67 o 
 -12   1   1     5404.10     5168.33    194.33 o 
 -11   1   1       67.70       29.06     72.34 o 
 -10   1   1     4948.82     4737.07    168.26 o 
  -9   1   1     4125.98     3961.11    113.46 o 
  -8   1   1     3955.73     3771.36     85.68 o 
  -7   1   1      101.07       76.03     30.96 o 
  -6   1   1    91211.44    89236.27   1239.02 o 
  -5   1   1      588.42      715.28     37.33 o 
  -4   1   1     1401.10     1266.00     40.12 o 
  -3   1   1     2406.74     2757.74     67.06 o 
  -2   1   1    10375.67    10900.13    396.40 o 
   0   1   1     7902.61     8238.83    108.29 o 
   1   1   1      107.18      113.15     11.20 o 
   2   1   1     2587.01     2831.51     74.60 o 
   3   1   1   168951.09   166601.03   2038.51 o 
   4   1   1    24334.85    24151.35    282.25 o 
   5   1   1       11.08       67.73     20.06 o 
   6   1   1   144162.08   137558.14   1487.59 o 
   7   1   1      476.93      535.76     37.17 o 
   8   1   1       20.20       63.87     58.84 o 
   9   1   1     1145.09     1246.73    110.69 o 
  10   1   1    24872.56    23667.45    484.91 o 
  11   1   1        1.00      -74.05     74.05 o 
  12   1   1       48.02       79.29     89.75 o 
  13   1   1     1245.30     1069.09    140.98 o 
  14   1   1     1612.15     1648.39    173.19 o 
 -14   2   1     1541.54     1564.58    155.91 o 
 -13   2   1     4294.85     4191.46    188.35 o 
 -12   2   1     9890.55    10089.20    283.16 o 
 -11   2   1      804.13      929.28    187.05 o 
 -10   2   1     3055.16     2928.87    134.57 o 
  -9   2   1    14119.58    13574.13    241.21 o 
  -8   2   1       14.86       30.44     33.86 o 
  -7   2   1    14111.46    13606.89    190.81 o 
  -6   2   1    30233.84    29321.47    351.46 o 
  -5   2   1     7837.08     7945.80    133.08 o 
  -4   2   1     3405.81     3793.89    101.18 o 
  -3   2   1   111001.89   110298.33   1366.53 o 
  -2   2   1       52.55       88.56     30.84 o 
  -1   2   1     4790.81     5009.78     95.14 o 
   0   2   1    13204.94    13327.40    180.31 o 
   1   2   1    30425.79    30871.84    305.56 o 
   2   2   1        3.74      108.86     35.33 o 
   3   2   1    70148.57    72514.35    915.26 o 
   4   2   1       49.17       90.21     24.89 o 
   5   2   1     1057.17     1126.35     50.88 o 
   6   2   1    49369.45    47664.73    978.75 o 
   7   2   1    11253.85    10699.22    211.35 o 
   8   2   1     5373.55     5041.81    122.67 o 
   9   2   1    10934.78    10354.19    263.97 o 
  10   2   1     2524.46     2411.83    131.09 o 
  11   2   1      996.47      962.46    119.64 o 
  12   2   1     3003.42     2607.50    156.67 o 
  13   2   1     4332.71     4368.98    203.35 o 
  14   2   1      209.66       18.72    118.81 o 
 -14   3   1      264.59      198.94    122.33 o 
 -13   3   1      462.45      424.24    114.48 o 
 -12   3   1    18109.52    17770.03    408.23 o 
 -11   3   1     1666.99     1745.24    122.85 o 
 -10   3   1    10303.36     9793.89    400.73 o 
  -9   3   1     3663.40     3487.31    109.46 o 
  -8   3   1     1291.16     1267.58     70.10 o 
  -7   3   1      174.37      249.01     34.75 o 
  -6   3   1    14276.82    13955.18    188.91 o 
  -5   3   1      406.90      332.59     36.83 o 
  -4   3   1     2199.49     2207.61     77.72 o 
  -3   3   1    20639.80    21063.51    283.47 o 
  -2   3   1     6368.16     6381.35     86.12 o 
  -1   3   1     3741.25     3779.04     66.96 o 
   0   3   1   172988.30   147204.86   4215.64 o 
   1   3   1        5.18       29.59     11.34 o 
   2   3   1     3700.15     3777.57     66.18 o 
   3   3   1    59105.77    60120.79    918.76 o 
   4   3   1    36625.88    36531.11    487.97 o 
   5   3   1       23.51       13.48     28.35 o 
   6   3   1      180.10      214.63     46.44 o 
   7   3   1      100.85      280.44     72.41 o 
   8   3   1     1395.21     1211.12     67.80 o 
   9   3   1    25898.68    24430.29    484.28 o 
  10   3   1     5805.66     5800.63    224.00 o 
  11   3   1       64.00        2.96     81.51 o 
  12   3   1     3538.39     3358.38    174.41 o 
  13   3   1     3438.17     3193.48    171.93 o 
  14   3   1     1968.24     2235.55    189.58 o 
 -14   4   1      561.40      649.00    132.07 o 
 -13   4   1    15148.74    15101.94    380.59 o 
 -12   4   1     3927.66     3812.54    185.14 o 
 -11   4   1     1543.80     1529.51    125.94 o 
 -10   4   1      328.05      281.01     83.03 o 
  -9   4   1    48871.45    45605.13    642.19 o 
  -8   4   1     1727.19     1709.63     76.11 o 
  -7   4   1      860.58      872.42     44.87 o 
  -6   4   1     6122.14     6520.30    362.21 o 
  -5   4   1      345.13      349.72     49.29 o 
  -4   4   1      299.48      454.69     38.52 o 
  -3   4   1     2264.73     2652.11     59.59 o 
  -2   4   1      559.43      668.99     61.03 o 
  -1   4   1      831.20      857.80     77.61 o 
   0   4   1     4151.71     4276.89     97.01 o 
   1   4   1    12136.30    12242.93    132.75 o 
   2   4   1     2422.17     2636.28     43.47 o 
   3   4   1    98332.82    93712.38   1279.57 o 
   4   4   1     1072.64     1078.31     47.11 o 
   5   4   1       83.61      136.14     52.12 o 
   6   4   1     1573.10     1407.06     63.35 o 
   7   4   1     4807.74     4564.24    115.61 o 
   8   4   1     4263.51     4069.52    114.09 o 
   9   4   1     2213.66     2217.85    123.29 o 
  10   4   1       48.48      -37.14     72.09 o 
  11   4   1     6819.52     6338.97    289.37 o 
  12   4   1      278.59      295.30    108.29 o 
  13   4   1    14526.00    14241.86    376.39 o 
 -14   5   1      221.32      358.68    129.43 o 
 -13   5   1      276.54      148.16    101.34 o 
 -12   5   1    18664.65    17997.85    416.83 o 
 -11   5   1      217.43      296.07     93.94 o 
 -10   5   1     8804.14     8773.62    193.88 o 
  -9   5   1     1599.61     1533.32     79.90 o 
  -8   5   1     1405.74     1310.14     77.19 o 
  -7   5   1      106.61      100.43     42.85 o 
  -6   5   1     1903.64     1938.57    109.39 o 
  -5   5   1     1434.27     1279.95     49.46 o 
  -4   5   1     5313.22     5299.35    185.42 o 
  -3   5   1     9271.97     9856.69    166.95 o 
  -2   5   1    16535.78    16479.01    414.62 o 
  -1   5   1    10083.29    10169.10    262.16 o 
   0   5   1   131878.88   118730.67   2843.63 o 
   1   5   1     5487.76     5594.14     72.12 o 
   2   5   1        0.26       55.42     16.71 o 
   3   5   1      107.80      150.32     18.86 o 
   4   5   1    26353.66    26058.80    580.94 o 
   5   5   1      341.75      398.05     73.04 o 
   6   5   1     7546.31     7815.32    187.70 o 
   7   5   1      816.20      814.77     62.63 o 
   8   5   1     1421.04     1326.20     74.36 o 
   9   5   1     4087.90     4317.19    405.32 o 
  10   5   1     3041.33     2839.00    142.80 o 
  11   5   1      332.06      263.85     97.23 o 
  12   5   1    17514.62    17048.83    564.97 o 
  13   5   1      673.29      614.83    131.26 o 
 -13   6   1     9676.57     9719.14    293.39 o 
 -12   6   1     3587.80     3718.87    176.81 o 
 -11   6   1     1489.72     1692.05    139.37 o 
 -10   6   1     1163.53     1261.56    131.81 o 
  -9   6   1    44244.32    42729.91   1190.10 o 
  -8   6   1     7928.85     7509.09    166.66 o 
  -7   6   1     6160.61     5930.00    135.95 o 
  -6   6   1    19406.08    18488.84    559.97 o 
  -5   6   1    11369.87    11473.47    315.90 o 
  -4   6   1     2895.42     2839.42     62.24 o 
  -3   6   1    12403.45    13273.42    172.85 o 
  -1   6   1     1279.63     1677.32     53.11 o 
   0   6   1    46564.37    44917.26    755.02 o 
   1   6   1    27110.13    27961.89    287.86 o 
   2   6   1       95.64       66.56     16.46 o 
   3   6   1   116341.39   112891.45   1091.49 o 
   4   6   1     7891.04     8143.97    119.56 o 
   5   6   1     6152.01     6057.55    101.18 o 
   6   6   1     6666.45     6356.71    172.70 o 
   7   6   1    21471.51    20556.18    326.47 o 
   8   6   1        2.83      -59.94     59.94 o 
   9   6   1     6123.50     5845.29    166.96 o 
  10   6   1     1322.27     1408.40    135.96 o 
  11   6   1     5178.26     5026.19    321.09 o 
  12   6   1    10506.29     9796.92    292.28 o 
  13   6   1    12429.17    12174.77    349.02 o 
 -13   7   1     1857.96     2260.68    169.05 o 
 -12   7   1     2288.14     2233.05    148.50 o 
 -11   7   1     6576.01     6879.36    221.43 o 
 -10   7   1     3399.89     3430.24    124.00 o 
  -9   7   1     3220.97     3179.17    114.15 o 
  -8   7   1      405.99      376.04     62.40 o 
  -7   7   1       89.20       26.40     45.28 o 
  -6   7   1    19539.29    19685.63    404.94 o 
  -5   7   1      789.37      785.84     41.94 o 
  -4   7   1     8459.83     8726.82    178.65 o 
  -3   7   1    23050.79    22459.40    273.49 o 
  -2   7   1    37796.21    36672.70    705.57 o 
  -1   7   1     2034.24     2055.94     63.06 o 
   0   7   1    14469.38    13794.40    258.64 o 
   1   7   1      760.38      738.42     29.24 o 
   2   7   1     8854.96     9459.50    117.63 o 
   3   7   1    55704.38    56881.70    636.92 o 
   4   7   1     8759.50     9052.68    119.88 o 
   5   7   1     3524.08     3477.35    117.21 o 
   6   7   1    10730.08    10568.59    195.22 o 
   7   7   1     2148.78     2193.24     88.26 o 
   8   7   1      463.86      387.72     63.24 o 
   9   7   1    10419.04    10176.87    213.13 o 
  10   7   1    12147.13    11553.38    430.80 o 
  11   7   1      873.74      847.94    257.00 o 
  12   7   1     4521.47     4426.03    201.41 o 
  13   7   1     1460.04     1633.58    224.13 o 
 -13   8   1     1004.22      864.41    188.58 o 
 -12   8   1     3011.99     2969.80    165.78 o 
 -11   8   1      170.14      354.34     85.08 o 
 -10   8   1      343.74      337.82     77.27 o 
  -9   8   1      502.39      475.43     72.22 o 
  -8   8   1     1715.06     1600.72     70.25 o 
  -7   8   1    14341.82    14141.90    214.41 o 
  -6   8   1    18086.93    18371.04    310.88 o 
  -5   8   1    14351.42    14281.05    197.09 o 
  -4   8   1      520.61      509.39     41.16 o 
  -3   8   1    49380.94    47920.07    614.30 o 
  -2   8   1     4717.07     4266.15    144.00 o 
  -1   8   1       49.32       88.49     41.40 o 
   0   8   1    39876.29    39590.26   1238.12 o 
   1   8   1    21647.52    22739.79    272.99 o 
   2   8   1    14356.80    14224.49    166.10 o 
   3   8   1      403.16      429.24     30.51 o 
   4   8   1     7590.69     7822.43    111.04 o 
   5   8   1      219.71      150.77     34.56 o 
   6   8   1     1173.27     1096.18     57.31 o 
   7   8   1    25905.97    25794.67    342.51 o 
   8   8   1     4023.84     4003.69    136.48 o 
   9   8   1    27753.80    27010.65    429.54 o 
  10   8   1      308.92      336.60     95.77 o 
  11   8   1     1874.36     1871.85    145.61 o 
  12   8   1     1639.95     1754.87    177.49 o 
  13   8   1     3118.38     3207.96    188.94 o 
 -13   9   1       49.96       96.33    164.11 o 
 -12   9   1     1667.65     1324.64    202.34 o 
 -11   9   1    16942.86    17515.78    330.32 o 
 -10   9   1     1273.85     1332.21    150.00 o 
  -9   9   1       25.33        5.87     52.12 o 
  -8   9   1     2719.63     2660.70     89.31 o 
  -7   9   1     3279.61     3217.43     90.58 o 
  -6   9   1    45852.66    43895.25    607.54 o 
  -5   9   1      412.59      465.46     55.76 o 
  -4   9   1     5691.67     5436.19     99.26 o 
  -3   9   1     1026.68      948.27     40.91 o 
  -2   9   1     6240.13     5787.56    125.49 o 
  -1   9   1       42.42       35.67     32.55 o 
   0   9   1      148.17      206.56     47.89 o 
   1   9   1    17410.60    17239.52    256.08 o 
   2   9   1       17.73       41.60     25.68 o 
   3   9   1       83.07      150.48     26.67 o 
   4   9   1     6598.34     6637.15    101.61 o 
   5   9   1    13041.62    12902.37    191.70 o 
   6   9   1    46385.40    45037.33    596.82 o 
   7   9   1      116.60      213.63     46.73 o 
   8   9   1       18.84        4.39     45.80 o 
   9   9   1     5634.80     5817.40    138.54 o 
  10   9   1    17264.56    16933.08    273.60 o 
  11   9   1      711.64      914.61    101.26 o 
  12   9   1      141.58      226.87    116.97 o 
 -12  10   1     1040.08      747.94    121.16 o 
 -11  10   1      290.91      270.31     91.86 o 
 -10  10   1     3774.63     3718.96    137.34 o 
  -9  10   1      202.96      225.11     68.73 o 
  -8  10   1      690.24      668.92    102.05 o 
  -7  10   1     8910.14     9117.44    193.65 o 
  -6  10   1     3544.78     3348.76    138.79 o 
  -5  10   1     4957.15     5045.06    149.82 o 
  -4  10   1       46.59       28.28     41.97 o 
  -3  10   1   102776.61    98108.80   1258.54 o 
  -2  10   1    11616.71    11923.81    210.81 o 
  -1  10   1    14212.23    14216.73    239.30 o 
   0  10   1      227.11      367.90     59.80 o 
   1  10   1    12692.60    12543.04    315.15 o 
   2  10   1    12087.20    12175.11    152.66 o 
   3  10   1     1554.74     1749.56     54.44 o 
   4  10   1     2706.16     2734.57     64.16 o 
   5  10   1     4948.46     4751.39    103.07 o 
   6  10   1    12735.04    12702.83    199.70 o 
   7  10   1    11283.65    11616.36    225.26 o 
   8  10   1       84.57       94.32     51.25 o 
   9  10   1    13396.80    13307.10    228.54 o 
  10  10   1     2192.36     2321.31    170.89 o 
  11  10   1      496.80      379.23    109.47 o 
  12  10   1       99.41       99.81    109.13 o 
 -12  11   1     5742.53     5740.84    225.87 o 
 -11  11   1     3260.38     3216.29    139.79 o 
 -10  11   1     9158.55     9202.42    259.06 o 
  -9  11   1     1262.43     1314.03    251.94 o 
  -8  11   1    17928.81    17536.07    314.76 o 
  -7  11   1     6105.12     6189.11    201.13 o 
  -6  11   1    19218.46    18966.83    696.34 o 
  -5  11   1     3278.65     3285.42    105.03 o 
  -4  11   1      252.08      132.22     47.16 o 
  -3  11   1     9914.13     9346.78    242.35 o 
  -2  11   1      313.58      305.02     74.24 o 
  -1  11   1     1202.52     1244.12     82.80 o 
   0  11   1     7347.83     7522.82    190.26 o 
   1  11   1     7449.62     7410.36    156.39 o 
   2  11   1     7402.51     7193.32    124.25 o 
   3  11   1    12930.56    13106.48    230.67 o 
   4  11   1    16482.19    16881.53    236.09 o 
   5  11   1     6730.66     6814.41    155.31 o 
   6  11   1    20278.41    20351.62    336.20 o 
   7  11   1       20.87       71.65     60.51 o 
   8  11   1      869.31     1019.03    111.37 o 
   9  11   1     1113.37     1268.94    158.18 o 
  10  11   1     7436.47     7676.34    203.24 o 
  11  11   1      129.65      103.11    115.06 o 
  12  11   1      246.21      227.72    116.80 o 
 -12  12   1     3749.76     3930.50    211.90 o 
 -11  12   1      452.01      336.63     99.04 o 
 -10  12   1     2922.96     2939.07    152.28 o 
  -9  12   1    13462.72    13235.58    273.23 o 
  -8  12   1     1081.58     1296.18    354.10 o 
  -7  12   1     1072.76     1117.84     90.96 o 
  -6  12   1    18990.22    18856.71    356.62 o 
  -5  12   1      222.86      270.30     56.87 o 
  -4  12   1     1231.15     1314.04    106.16 o 
  -3  12   1    10860.24    10955.35    266.08 o 
  -2  12   1     4098.90     4114.25    119.49 o 
  -1  12   1    13669.44    13481.36    293.57 o 
   0  12   1     7647.92     7209.73    193.93 o 
   1  12   1    16276.92    15418.40    324.92 o 
   2  12   1       63.46       62.11     44.22 o 
   3  12   1    12328.83    12290.06    306.92 o 
   4  12   1     1144.60     1272.25    103.44 o 
   5  12   1     5574.64     5823.23    193.02 o 
   6  12   1     5762.32     5712.24    193.23 o 
   7  12   1     3831.73     3751.53    165.97 o 
   8  12   1     8597.31     8989.70    384.80 o 
   9  12   1      605.44      548.35    129.97 o 
  10  12   1      758.88     1051.11    136.38 o 
  11  12   1       30.69       13.25    138.89 o 
 -11  13   1      469.13      605.73    140.78 o 
 -10  13   1     7440.91     7866.18    267.95 o 
  -9  13   1     1159.63     1123.59    249.61 o 
  -8  13   1     4051.95     4051.27    179.75 o 
  -7  13   1      445.53      355.19    180.30 o 
  -6  13   1     3285.81     3206.61    296.38 o 
  -5  13   1    18255.61    17666.16    390.23 o 
  -4  13   1       71.19       87.03     57.13 o 
  -2  13   1     3702.48     3644.07    118.12 o 
  -1  13   1    17640.99    17250.18    360.72 o 
   0  13   1    36121.47    34901.10    625.08 o 
   1  13   1       90.27      159.65     70.15 o 
   2  13   1     4517.24     4381.74    161.73 o 
   3  13   1    11946.55    11653.78    226.72 o 
   4  13   1    18138.11    18166.08    393.88 o 
   5  13   1     1379.05     1466.38    124.87 o 
   6  13   1     3708.93     3429.74    158.05 o 
   7  13   1     1401.09     1432.40    247.96 o 
   8  13   1     2093.40     1979.57    268.22 o 
   9  13   1      388.07      430.47    113.34 o 
  10  13   1     3587.08     3903.58    307.97 o 
  11  13   1     2357.42     2471.66    237.00 o 
 -11  14   1     1921.42     2141.08    585.87 o 
 -10  14   1        4.29      -34.54    156.47 o 
  -9  14   1    18496.07    18769.44    446.90 o 
  -8  14   1     5208.28     5138.70    221.33 o 
  -7  14   1     1547.05     1894.65    159.02 o 
  -6  14   1      100.82      109.19     92.51 o 
  -5  14   1      888.61      820.43    111.62 o 
  -4  14   1     6626.49     6706.44    198.49 o 
  -3  14   1       45.04       64.26     56.53 o 
  -2  14   1        2.61       29.64     72.88 o 
  -1  14   1      576.18      486.15    115.95 o 
   0  14   1      524.56      539.68    105.50 o 
   1  14   1     8350.65     8133.67    223.74 o 
   2  14   1       96.01       99.26     52.80 o 
   3  14   1    26103.07    26004.61    413.30 o 
   4  14   1     5559.16     5503.08    205.65 o 
   5  14   1     1976.62     1928.76    133.51 o 
   6  14   1     1514.78     1848.25    160.29 o 
   7  14   1     6234.45     6163.09    225.85 o 
   8  14   1    14654.49    15034.03    382.88 o 
   9  14   1       15.35       61.54    107.51 o 
  10  14   1      185.10      324.32    125.81 o 
 -10  15   1     3020.71     3089.57    213.55 o 
  -9  15   1     1409.66     1467.48    164.41 o 
  -8  15   1      558.64      605.73    254.96 o 
  -7  15   1      248.56      172.98    104.38 o 
  -6  15   1     1512.95     1660.81    144.38 o 
  -5  15   1     9262.15     9218.49    272.10 o 
  -4  15   1    12827.66    12653.73    265.53 o 
  -3  15   1     5315.99     5026.08    149.52 o 
  -2  15   1    23273.68    23320.50    472.95 o 
  -1  15   1    16298.33    16011.18    359.94 o 
   0  15   1    37516.35    36536.93    670.43 o 
   1  15   1      130.56      149.62     77.71 o 
   2  15   1      162.25       40.26     95.31 o 
   3  15   1     1454.35     1261.26     96.13 o 
   4  15   1     4026.63     3784.54    172.41 o 
   5  15   1     1155.56     1145.21    129.01 o 
   6  15   1       35.19      114.71     99.38 o 
   7  15   1     2205.76     2333.27    158.19 o 
   8  15   1        3.86      -16.49    108.09 o 
   9  15   1     3842.42     3698.72    199.26 o 
  -9  16   1     6540.73     6514.35    262.48 o 
  -8  16   1     6680.73     6569.45    254.28 o 
  -7  16   1     3991.76     3959.10    197.34 o 
  -6  16   1     2111.84     2240.16    146.97 o 
  -5  16   1     3589.05     3763.66    181.67 o 
  -4  16   1     4445.65     4224.32    186.80 o 
  -3  16   1     7071.15     6451.08    213.95 o 
  -2  16   1      883.78      704.66    110.79 o 
  -1  16   1      999.84      724.76    233.05 o 
   0  16   1    14257.87    13784.46    333.03 o 
   1  16   1        0.14       97.61     83.61 o 
   3  16   1     9492.64     9366.98    405.83 o 
   4  16   1     5299.65     5542.20    211.66 o 
   5  16   1     4258.37     4241.64    193.57 o 
   6  16   1       18.09       96.50    102.49 o 
   7  16   1     9911.23     9698.53    306.21 o 
   8  16   1      661.53      702.39    164.75 o 
   9  16   1     1343.71     1840.33    186.62 o 
  -8  17   1      318.77      249.11    132.35 o 
  -7  17   1     4325.46     4324.98    212.10 o 
  -6  17   1    11362.92    11622.92    337.36 o 
  -5  17   1       56.01       69.62    105.71 o 
  -4  17   1    12516.57    12288.08    335.21 o 
  -3  17   1     8273.13     7980.00    267.32 o 
  -2  17   1    13011.93    13021.34    456.29 o 
  -1  17   1     4435.31     4532.74    185.05 o 
   0  17   1     4666.73     4806.77    192.20 o 
   1  17   1     7955.70     7836.69    243.87 o 
   2  17   1     1377.55     1403.47    147.30 o 
   3  17   1     3637.07     3344.22    251.78 o 
   4  17   1     3169.86     3363.05    255.60 o 
   5  17   1     7923.54     8136.28    270.46 o 
   6  17   1     2271.99     2280.77    166.29 o 
   7  17   1      214.64      133.06    117.60 o 
   8  17   1       71.63      -31.79    124.74 o 
  -7  18   1      902.67      828.22    155.46 o 
  -6  18   1     3077.82     3048.37    187.61 o 
  -5  18   1     4679.91     4455.09    212.37 o 
  -4  18   1     1169.35     1229.33    221.45 o 
  -3  18   1    12126.86    12564.80    346.83 o 
  -2  18   1     8299.29     8340.43    261.87 o 
  -1  18   1      264.86      163.13    100.10 o 
   0  18   1     1587.84     1573.05    146.97 o 
   1  18   1      314.46      151.88    104.23 o 
   2  18   1    16712.76    16849.69    571.22 o 
   3  18   1        0.55      208.97    166.66 o 
   4  18   1       33.73      106.09    114.90 o 
   5  18   1      492.45      307.17    126.41 o 
   6  18   1      352.05      196.55    124.36 o 
   7  18   1    11234.99    11198.65    352.67 o 
  -6  19   1     8722.80     8750.63    307.72 o 
  -5  19   1        5.79      -34.25    116.47 o 
  -4  19   1     2351.36     2516.77    249.49 o 
  -3  19   1       66.84       19.62    162.33 o 
  -2  19   1        3.09      -61.70    101.19 o 
  -1  19   1       51.12      -47.33    103.22 o 
   0  19   1       76.14       28.01    100.34 o 
   1  19   1     5621.55     5455.29    221.42 o 
   2  19   1       71.20      247.96    176.09 o 
   3  19   1       14.43      124.11    170.23 o 
   4  19   1     5885.52     5913.74    356.01 o 
   5  19   1     8443.91     8641.21    298.31 o 
   6  19   1     9061.13     9086.17    316.57 o 
  -5  20   1     1312.69     1503.54    256.88 o 
  -4  20   1     4620.02     4778.19    331.29 o 
  -3  20   1    11803.65    11898.58    502.03 o 
  -2  20   1    12464.35    12827.20    356.48 o 
  -1  20   1     5641.17     5429.50    226.10 o 
   0  20   1       60.11     -109.33    129.07 o 
   1  20   1     7137.39     7024.18    258.83 o 
   2  20   1     7646.80     8285.76    420.23 o 
   3  20   1      936.19      502.79    203.87 o 
   4  20   1       29.53       78.74    185.27 o 
  -2  21   1       48.81      166.54    127.30 o 
  -1  21   1     3296.88     3461.66    197.65 o 
   0  21   1      828.98      524.37    149.79 o 
   1  21   1      790.11      687.55    205.40 o 
   2  21   1      851.95      639.13    211.00 o 
 -14   0   2      101.97      101.68    151.12 o 
 -12   0   2     1901.04     1849.35    187.56 o 
 -10   0   2    18761.46    17740.46    534.39 o 
  -8   0   2     6564.13     6375.83    191.76 o 
  -6   0   2    67938.85    68499.07   1514.24 o 
  -4   0   2     2162.03     2519.32    101.93 o 
  -2   0   2    29323.11    31860.44    707.68 o 
   0   0   2    47988.98    47519.14    732.45 o 
   2   0   2    17805.54    18964.24    311.09 o 
   4   0   2    88404.12    87144.59   1344.06 o 
   6   0   2     1967.67     1779.37     94.42 o 
   8   0   2     1980.06     1994.86    159.02 o 
  10   0   2     4828.45     4051.39    232.41 o 
  12   0   2     1729.05     2082.02    237.25 o 
 -14   1   2      385.48      376.01    117.22 o 
 -13   1   2     5306.86     5050.32    200.27 o 
 -12   1   2     1825.73     1660.88    120.44 o 
 -11   1   2    10606.52    10263.58    273.36 o 
 -10   1   2       30.03      111.61     71.14 o 
  -9   1   2    67324.22    64262.47    743.29 o 
  -8   1   2     1692.65     1643.78     60.64 o 
  -7   1   2     4114.40     4232.29    100.93 o 
  -6   1   2    25612.54    26405.04    448.07 o 
  -5   1   2     6327.05     6697.02    143.32 o 
  -4   1   2      118.49      115.97     28.46 o 
  -3   1   2     9827.46    11032.13    282.36 o 
  -2   1   2        5.15       13.41     33.26 o 
  -1   1   2       77.95      299.42     43.30 o 
   1   1   2    28616.78    29054.92    324.15 o 
   2   1   2     8454.78     8823.62    112.82 o 
   3   1   2    78049.97    73521.85    992.52 o 
   4   1   2      791.81      815.96     27.73 o 
   5   1   2      620.20      621.84     44.73 o 
   6   1   2    37644.54    37409.08    436.20 o 
   7   1   2    23867.26    23155.46    438.78 o 
   8   1   2      421.15      280.55     68.38 o 
   9   1   2     4800.52     4544.19    171.82 o 
  10   1   2      257.56      242.13    144.24 o 
  11   1   2     7079.28     6903.06    314.85 o 
  12   1   2     3368.94     3213.55    173.86 o 
  13   1   2     4661.20     4273.67    200.32 o 
 -14   2   2      533.67      487.04    115.92 o 
 -13   2   2     3155.83     3068.16    161.59 o 
 -12   2   2     8095.14     7987.49    244.58 o 
 -11   2   2      501.01      544.48     97.39 o 
 -10   2   2     4691.64     4522.59    163.50 o 
  -9   2   2     5273.46     5252.35    135.38 o 
  -8   2   2     2566.57     2433.95     72.01 o 
  -7   2   2      774.40      791.31     53.13 o 
  -6   2   2    39342.20    37938.31    510.96 o 
  -5   2   2     3080.02     3546.94    182.59 o 
  -4   2   2     6602.64     7244.55    147.44 o 
  -3   2   2       23.73       15.74     64.73 o 
  -2   2   2    30512.79    30916.72    489.55 o 
  -1   2   2      600.25      917.72     44.26 o 
   0   2   2     8389.10     9029.70    124.32 o 
   1   2   2     3842.78     3881.80     66.86 o 
   2   2   2     1009.77     1132.21     53.92 o 
   3   2   2     2351.94     2458.05     61.21 o 
   4   2   2    45365.56    45273.15    775.72 o 
   5   2   2    11888.78    12099.90    197.36 o 
   6   2   2    11221.03    11152.07    193.18 o 
   7   2   2     6134.62     5699.05    129.76 o 
   8   2   2       52.68       62.52     65.83 o 
   9   2   2     5228.66     5024.56    179.13 o 
  10   2   2    12179.71    11796.71    306.38 o 
  11   2   2      363.16      367.09    106.17 o 
  12   2   2     2616.07     2293.69    150.57 o 
  13   2   2     2654.99     2628.41    168.50 o 
 -14   3   2      723.50      786.25    136.09 o 
 -13   3   2     4042.71     4003.48    188.03 o 
 -12   3   2    11063.48    10793.51    294.43 o 
 -11   3   2     3014.45     2804.52    139.69 o 
 -10   3   2      672.87      683.77     74.68 o 
  -9   3   2     6486.56     6395.67    152.03 o 
  -8   3   2     8547.70     8267.18    140.35 o 
  -7   3   2     5768.21     5607.36    118.88 o 
  -6   3   2    30523.31    31320.96    749.14 o 
  -5   3   2    11411.49    11479.15    308.62 o 
  -4   3   2      186.73      192.36     51.35 o 
  -3   3   2    88826.39    81450.64   1778.51 o 
  -2   3   2       73.15      199.90     72.28 o 
  -1   3   2       56.49      304.41     23.96 o 
   0   3   2   128920.77   113646.44   5572.90 o 
   1   3   2    18708.18    18525.56    216.57 o 
   2   3   2     5213.48     5312.64    117.56 o 
   3   3   2     6713.88     7216.02    124.88 o 
   4   3   2     1247.44     1236.75     51.55 o 
   5   3   2     3502.94     3568.79     90.29 o 
   6   3   2     6312.43     5677.93    125.38 o 
   7   3   2    12628.38    12049.78    213.70 o 
   8   3   2       13.41      -11.28     60.48 o 
   9   3   2    24818.34    23093.93    471.70 o 
  10   3   2      241.84      118.68     79.56 o 
  11   3   2     4582.45     4097.68    264.90 o 
  12   3   2    15072.50    13837.09    362.73 o 
  13   3   2     5079.95     5199.68    226.27 o 
 -14   4   2      727.52      934.17    325.68 o 
 -13   4   2      325.05      231.31    109.56 o 
 -12   4   2    20562.29    20391.09    450.28 o 
 -11   4   2      484.94      526.98     96.30 o 
 -10   4   2       51.25       20.34     53.43 o 
  -9   4   2     2886.05     2864.18    121.05 o 
  -8   4   2     6909.97     6957.92    127.07 o 
  -7   4   2     1113.13     1024.22     73.15 o 
  -6   4   2    12176.34    12477.12    463.06 o 
  -5   4   2     3061.92     3210.59     77.04 o 
  -4   4   2     9602.94    10314.12    163.51 o 
  -3   4   2      151.00      569.30     43.64 o 
  -2   4   2    38484.52    39440.21    630.91 o 
  -1   4   2      589.43      701.53     33.20 o 
   0   4   2    30928.61    30512.33    398.58 o 
   1   4   2       19.48       16.24     12.36 o 
   2   4   2     3428.03     3762.02     56.13 o 
   3   4   2    12805.94    13248.73    191.93 o 
   4   4   2    19944.79    20481.39    385.30 o 
   5   4   2     7278.93     7316.66    141.28 o 
   6   4   2    17628.53    17332.68    275.82 o 
   7   4   2      782.96      771.34    138.62 o 
   8   4   2     6268.48     6063.17    146.96 o 
   9   4   2     1790.29     1756.15    149.21 o 
  10   4   2    27752.98    26422.31    537.54 o 
  11   4   2      887.48      809.45    117.88 o 
  12   4   2      325.20      234.01     99.92 o 
  13   4   2       41.37      -12.38    110.66 o 
 -14   5   2      215.74      168.17    113.26 o 
 -13   5   2     2202.98     2188.19    151.81 o 
 -12   5   2      249.52      159.86     96.82 o 
 -11   5   2      115.76      -17.78     78.80 o 
 -10   5   2       16.22       36.95     55.89 o 
  -9   5   2     2270.78     2469.52    311.90 o 
  -8   5   2     9063.84     8499.07    335.87 o 
  -7   5   2     6382.02     6545.93    394.86 o 
  -6   5   2     1311.11     1491.44    107.97 o 
  -5   5   2    29902.96    30546.71    697.89 o 
  -4   5   2      163.71      208.70     26.73 o 
  -3   5   2   184760.77   169269.64   2093.82 o 
  -2   5   2    14841.02    15427.92    225.26 o 
  -1   5   2      805.76      922.41     39.95 o 
   0   5   2      816.16      815.48     26.48 o 
   1   5   2    34645.53    34670.89    350.62 o 
   2   5   2      349.79      296.70     22.56 o 
   3   5   2     2894.62     2708.55     49.49 o 
   4   5   2     1375.10     1372.25    108.25 o 
   5   5   2     9016.57     9160.19    168.28 o 
   6   5   2     1109.45      986.80     61.59 o 
   7   5   2    14756.48    13815.32    242.07 o 
   8   5   2       13.20       78.00     51.92 o 
   9   5   2    29798.38    29181.47    566.43 o 
  10   5   2      193.17       62.86    108.56 o 
  11   5   2      807.30      542.24    114.92 o 
  12   5   2     2587.28     2207.16    155.33 o 
  13   5   2     7285.64     7505.49    323.01 o 
 -14   6   2      141.67      180.34    119.45 o 
 -13   6   2      549.01      778.99    238.27 o 
 -12   6   2    16774.46    16505.97    507.51 o 
 -11   6   2     1606.08     1686.74    107.33 o 
 -10   6   2      804.45      899.67     87.00 o 
  -9   6   2      338.01      451.92    125.86 o 
  -8   6   2    14585.10    13778.69    301.86 o 
  -7   6   2     6551.64     6009.06    211.37 o 
  -6   6   2     3044.03     2932.81     90.98 o 
  -5   6   2      353.84      435.38     34.34 o 
  -4   6   2       75.49      126.92     26.18 o 
  -2   6   2    15673.67    15991.38    199.80 o 
  -1   6   2      889.00      885.74     41.31 o 
   0   6   2    14352.36    13426.65    196.43 o 
   1   6   2     2085.98     1856.11     39.16 o 
   2   6   2     3059.32     3058.80     53.43 o 
   3   6   2     2361.78     2507.67     67.06 o 
   4   6   2    32000.77    32481.12    381.13 o 
   5   6   2      198.43      196.67     41.37 o 
   6   6   2     6089.07     6117.24    284.62 o 
   7   6   2     2449.91     2338.99     90.24 o 
   8   6   2    17480.14    16488.43    287.23 o 
   9   6   2      324.66      296.11    110.22 o 
  10   6   2    12305.63    11615.52    305.76 o 
  11   6   2       86.53       14.66     94.40 o 
  12   6   2      172.15      118.49    108.27 o 
  13   6   2     2409.36     2177.80    163.82 o 
 -13   7   2     1120.18     1362.35    165.13 o 
 -12   7   2     6637.80     6475.79    281.34 o 
 -11   7   2       11.75       32.53     67.56 o 
 -10   7   2     2486.79     2447.82    106.78 o 
  -9   7   2    14676.68    14188.66    263.07 o 
  -8   7   2       21.11       15.24     78.49 o 
  -7   7   2     2203.14     2195.95     79.95 o 
  -6   7   2    41043.43    40874.67    481.67 o 
  -5   7   2    18776.69    18690.12    286.31 o 
  -4   7   2      445.32      506.49     38.58 o 
  -3   7   2    42066.08    43485.49    572.56 o 
  -2   7   2     8758.48     8991.75    156.64 o 
  -1   7   2      596.44      679.70     44.40 o 
   0   7   2    16899.62    16180.92    245.15 o 
   1   7   2    49515.73    48598.57    487.18 o 
   2   7   2      141.16      189.75     27.54 o 
   3   7   2    20327.85    20357.22    337.80 o 
   4   7   2     3649.71     3665.21     67.65 o 
   5   7   2     4499.83     4353.50    190.80 o 
   6   7   2    55947.42    54086.22    734.62 o 
   7   7   2    21489.35    20563.57    458.31 o 
   8   7   2     1971.62     2061.92    117.05 o 
   9   7   2     3208.11     2981.59    136.59 o 
  10   7   2       47.90      107.51     89.40 o 
  11   7   2       57.24      126.52     98.93 o 
  12   7   2     1207.71     1288.22    300.07 o 
  13   7   2    10095.46     9841.50    316.17 o 
 -13   8   2       16.57       10.45    154.43 o 
 -12   8   2     5810.87     5471.60    295.87 o 
 -11   8   2      419.00      507.97     87.07 o 
 -10   8   2     8647.76     8703.28    201.76 o 
  -9   8   2     3280.44     3229.24    117.39 o 
  -8   8   2    12733.49    12558.06    235.61 o 
  -7   8   2     1481.17     1433.63     72.55 o 
  -6   8   2    26844.02    27288.50    340.96 o 
  -5   8   2    13345.89    13459.49    189.43 o 
  -4   8   2     1015.51      991.23     43.18 o 
  -3   8   2     3399.27     3251.66     73.78 o 
  -2   8   2     7531.27     7766.54    147.55 o 
  -1   8   2     9819.66     9340.71    167.54 o 
   0   8   2    17887.36    17683.77    328.74 o 
   1   8   2       44.82       95.41     20.02 o 
   2   8   2     1304.28     1448.62     48.89 o 
   3   8   2      466.19      436.73     36.46 o 
   4   8   2    46217.50    45914.62    473.97 o 
   5   8   2     1712.43     1702.80     62.53 o 
   6   8   2     2774.35     2721.49     95.21 o 
   7   8   2        4.11        5.63     42.09 o 
   8   8   2     3298.18     3112.97    113.80 o 
   9   8   2      149.42      137.23     67.78 o 
  10   8   2     2894.64     2834.84    152.49 o 
  11   8   2     3131.08     3122.85    482.02 o 
  12   8   2      883.01      864.87    141.28 o 
 -13   9   2     5035.79     4804.91    213.89 o 
 -12   9   2      115.87       -9.62    105.50 o 
 -11   9   2     5658.61     5711.11    171.65 o 
 -10   9   2     2855.42     2869.07    120.63 o 
  -9   9   2    43524.75    43110.85    631.63 o 
  -8   9   2      337.83      362.17     65.40 o 
  -7   9   2     3221.25     3162.93    102.50 o 
  -6   9   2     3617.50     3641.75     86.11 o 
  -5   9   2     4515.95     4733.59     95.62 o 
  -4   9   2       94.25      104.35     39.54 o 
  -3   9   2     3237.30     3138.67    132.16 o 
  -2   9   2     2305.50     2270.97     78.29 o 
  -1   9   2        5.68       16.09     41.80 o 
   0   9   2      865.22     1005.94     70.04 o 
   1   9   2    32152.20    32087.21    549.48 o 
   2   9   2      516.73      532.93     31.71 o 
   3   9   2    74459.67    72447.93    838.01 o 
   4   9   2     1899.12     1808.56     52.82 o 
   5   9   2      558.13      547.25     49.50 o 
   6   9   2     3385.85     3330.69     92.08 o 
   7   9   2    15228.82    15044.25    269.92 o 
   8   9   2     5236.53     5096.10    124.92 o 
   9   9   2     1573.24     1623.56     84.70 o 
  10   9   2       52.46       68.75     72.69 o 
  11   9   2     3960.62     4034.81    154.02 o 
  12   9   2      810.03      886.58    113.79 o 
 -13  10   2     3435.78     3555.99    270.64 o 
 -12  10   2     1304.73     1237.48    215.72 o 
 -11  10   2       11.83       56.02     84.52 o 
 -10  10   2     4722.19     4563.99    148.93 o 
  -9  10   2        2.76       79.72     64.13 o 
  -8  10   2      311.71      311.31    137.87 o 
  -7  10   2        4.45       11.95     65.33 o 
  -6  10   2    34253.09    33726.79    579.71 o 
  -5  10   2    14325.56    13858.61    240.40 o 
  -4  10   2     2402.21     2341.36     86.30 o 
  -3  10   2      218.46      340.56     49.95 o 
  -2  10   2    15024.42    14982.07    250.27 o 
  -1  10   2     9107.67     8780.95    207.86 o 
   0  10   2     5719.31     5510.54    153.60 o 
   1  10   2     2385.97     2403.75    153.92 o 
   2  10   2     9714.21     9551.04    127.55 o 
   3  10   2     1280.07     1224.85     49.02 o 
   4  10   2    11566.53    11678.37    219.53 o 
   5  10   2      541.35      563.28     53.55 o 
   6  10   2     2292.58     2380.11     81.86 o 
   7  10   2     4749.33     4618.64    122.44 o 
   8  10   2      307.41      346.61     63.14 o 
   9  10   2     1734.09     1691.03     87.65 o 
  10  10   2     3316.43     3266.39    134.84 o 
  11  10   2     1565.67     1733.35    158.86 o 
  12  10   2     1917.90     1772.25    150.70 o 
 -12  11   2     6023.77     6231.72    326.38 o 
 -11  11   2     6196.57     6337.24    188.47 o 
 -10  11   2      832.51      712.28     93.60 o 
  -9  11   2    25067.58    24594.09    501.53 o 
  -8  11   2     8533.94     8444.66    197.06 o 
  -7  11   2      860.04      886.30    133.41 o 
  -6  11   2     8325.31     8414.69    178.37 o 
  -5  11   2      475.70      433.36     60.99 o 
  -4  11   2      430.25      390.34     53.84 o 
  -3  11   2     1846.26     1747.14     78.76 o 
  -2  11   2      216.77      142.27     47.80 o 
  -1  11   2     1238.29     1184.23    175.58 o 
   0  11   2    42882.50    42721.71    727.66 o 
   2  11   2     5031.50     4890.99    100.17 o 
   3  11   2    34725.50    34546.61    422.99 o 
   4  11   2     1689.56     1576.74     78.64 o 
   5  11   2       15.85       43.89     49.74 o 
   6  11   2     1476.51     1428.87     71.31 o 
   7  11   2     9876.66     9882.77    212.28 o 
   8  11   2     2158.38     2088.26    151.50 o 
   9  11   2     1304.32     1459.48    127.09 o 
  10  11   2        0.78       33.51     82.07 o 
  11  11   2    10216.63    10429.34    305.59 o 
 -12  12   2     3687.39     3588.01    159.62 o 
 -11  12   2     6890.58     7021.01    202.23 o 
 -10  12   2      261.18      323.76     87.05 o 
  -9  12   2      628.10      685.98     92.99 o 
  -8  12   2       80.02       31.48     67.65 o 
  -7  12   2     4993.82     5013.02    186.61 o 
  -6  12   2    17062.99    16603.87    370.66 o 
  -5  12   2     1364.50     1414.04     83.43 o 
  -4  12   2     6831.73     6723.16    199.03 o 
  -3  12   2     5444.81     5487.09    143.18 o 
  -2  12   2    29275.83    28343.75    428.79 o 
  -1  12   2      309.98      208.94     61.42 o 
   0  12   2    25488.20    24751.70    466.45 o 
   1  12   2     2806.87     2594.46    120.36 o 
   2  12   2     6926.10     6689.03    152.87 o 
   3  12   2     3534.26     3484.04    116.15 o 
   4  12   2     1066.14     1102.65    108.07 o 
   5  12   2    13854.04    13850.03    374.74 o 
   6  12   2     5341.71     5472.47    245.79 o 
   7  12   2     3665.62     3686.46    164.10 o 
   8  12   2       19.30      118.91     93.30 o 
   9  12   2     4284.01     4178.02    188.58 o 
  10  12   2    13262.29    13523.30    356.77 o 
  11  12   2        8.38     -137.87    137.87 o 
 -11  13   2      648.42      648.44    107.82 o 
 -10  13   2      359.72      334.85     91.59 o 
  -9  13   2       87.48       55.80     77.67 o 
  -8  13   2    17741.46    16004.44    882.50 o 
  -7  13   2     1465.04     1584.90    138.58 o 
  -6  13   2      510.03      555.04    113.91 o 
  -5  13   2     9265.50     9123.62    198.23 o 
  -4  13   2      924.54      971.89    103.79 o 
  -3  13   2    39711.20    39608.75    575.50 o 
  -2  13   2       46.82       94.53     67.41 o 
  -1  13   2     1809.36     1746.58    153.28 o 
   0  13   2    28770.24    27371.34    513.89 o 
   1  13   2     4157.71     4181.71    521.40 o 
   2  13   2     4635.96     4527.44    129.54 o 
   3  13   2      161.44       64.30     62.91 o 
   4  13   2      139.89      118.56     73.96 o 
   5  13   2      343.88      237.48     85.88 o 
   6  13   2      751.52      847.54    112.66 o 
   7  13   2    11394.17    11356.46    305.30 o 
   8  13   2       21.01        7.33     92.30 o 
   9  13   2     3249.75     3461.38    175.54 o 
  10  13   2       75.68      109.62    138.50 o 
 -11  14   2     6583.28     6867.33    266.00 o 
 -10  14   2     1229.86     1554.14    166.57 o 
  -9  14   2     1759.56     2046.90    176.09 o 
  -8  14   2     4389.19     4013.43    190.40 o 
  -7  14   2    10978.13    10797.66    304.15 o 
  -6  14   2     1616.52     1760.17    146.28 o 
  -5  14   2     1029.17     1171.62     93.27 o 
  -4  14   2      172.13      101.93     59.52 o 
  -3  14   2     1669.22     1534.77     89.75 o 
  -2  14   2    10310.88    10259.32    260.62 o 
  -1  14   2      568.11      392.06     84.65 o 
   0  14   2    15337.17    15083.02    335.56 o 
   1  14   2    10190.77     9638.42    573.38 o 
   2  14   2     1440.21     1270.21     82.77 o 
   3  14   2     2462.93     2464.78    136.89 o 
   4  14   2     3877.07     3896.25    171.56 o 
   5  14   2    16700.71    16854.70    824.52 o 
   6  14   2     5134.07     4786.22    195.78 o 
   7  14   2      454.25      524.75    112.44 o 
   8  14   2     6605.74     6737.48    316.38 o 
   9  14   2     4673.77     4601.63    211.35 o 
  10  14   2     9693.23     9931.27    380.73 o 
 -10  15   2     1829.49     1911.72    183.20 o 
  -9  15   2     2286.81     2390.43    180.37 o 
  -8  15   2     2902.67     2996.63    179.44 o 
  -7  15   2       11.24       20.99    104.35 o 
  -6  15   2     3394.45     3519.67    207.18 o 
  -5  15   2    17105.18    16753.83    394.78 o 
  -3  15   2    30917.34    31740.17    493.86 o 
  -2  15   2     2674.27     2719.97    256.49 o 
  -1  15   2       13.81      -74.09     77.12 o 
   0  15   2       51.08       30.86     70.82 o 
   1  15   2     3699.03     3598.97    156.44 o 
   2  15   2     5821.56     5576.80    189.20 o 
   3  15   2     1961.38     1929.87    133.65 o 
   4  15   2      207.27      201.09     94.64 o 
   5  15   2     3678.41     3677.96    173.03 o 
   6  15   2     6561.12     7159.04    247.42 o 
   7  15   2     6519.56     6763.20    272.55 o 
   8  15   2     2096.55     2182.78    183.89 o 
   9  15   2     4763.44     5051.04    228.43 o 
  -9  16   2      737.20      784.99    143.97 o 
  -8  16   2    11331.41    10872.98    328.42 o 
  -7  16   2     5446.88     5444.00    226.23 o 
  -6  16   2     3184.41     3132.94    175.47 o 
  -5  16   2     1218.37     1269.83    140.24 o 
  -4  16   2     3858.08     3650.43    175.30 o 
  -3  16   2     1942.37     2314.45    141.63 o 
  -2  16   2      632.97      445.11     97.08 o 
  -1  16   2    10803.60    10338.44    279.93 o 
   0  16   2     8187.70     8356.41    246.98 o 
   1  16   2     3185.55     3253.30    156.51 o 
   2  16   2     6234.55     5979.19    285.93 o 
   3  16   2     2946.64     2739.44    156.69 o 
   4  16   2    17074.67    17277.71    410.48 o 
   5  16   2     4652.22     4805.67    206.10 o 
   6  16   2     8372.41     8115.14    379.83 o 
   7  16   2      416.21      262.50    116.98 o 
   8  16   2    11185.51    11671.03    348.22 o 
  -8  17   2      125.00       97.99    123.49 o 
  -7  17   2     1948.41     2013.58    182.08 o 
  -6  17   2     3474.93     3679.34    193.76 o 
  -5  17   2     5167.22     5085.87    215.13 o 
  -4  17   2     7917.81     7674.81    256.77 o 
  -3  17   2     6175.40     6088.31    215.18 o 
  -2  17   2     9475.78     9883.43    279.15 o 
  -1  17   2      100.16       64.77    182.46 o 
   0  17   2     1076.01      906.20    116.87 o 
   1  17   2     7239.88     6614.46    222.43 o 
   2  17   2     2102.76     2029.01    214.57 o 
   3  17   2     7046.71     8159.62    383.27 o 
   4  17   2      191.83      240.62    146.02 o 
   5  17   2     1098.54      957.13    140.71 o 
   6  17   2    18909.24    18668.71    458.54 o 
   7  17   2     1769.89     1703.02    188.71 o 
   8  17   2     6403.22     6750.21    884.79 o 
  -7  18   2       58.97      130.86    124.43 o 
  -6  18   2     7026.33     6966.61    263.59 o 
  -5  18   2    10199.10    10480.32    320.26 o 
  -4  18   2       98.63     -138.38    151.63 o 
  -3  18   2     4452.96     4328.59    190.49 o 
  -2  18   2      585.55      374.82    107.45 o 
  -1  18   2    24464.15    24257.02    513.92 o 
   0  18   2     7795.16     7355.28    367.22 o 
   1  18   2      778.77      591.96    117.26 o 
   2  18   2       28.59       67.79    150.35 o 
   3  18   2     4805.52     4788.38    304.53 o 
   4  18   2     8283.68     8564.31    624.10 o 
   5  18   2       73.87       73.20    120.27 o 
   6  18   2     2629.60     2481.75    178.61 o 
   7  18   2      436.26      358.98    140.82 o 
  -6  19   2        4.96     -121.44    121.44 o 
  -5  19   2       39.36       18.09    175.07 o 
  -4  19   2     3467.58     2966.30    252.29 o 
  -3  19   2      136.92      110.38    106.41 o 
  -2  19   2     5105.73     5040.40    210.53 o 
  -1  19   2      535.05      408.49    116.75 o 
   0  19   2      225.47       85.26    104.81 o 
   1  19   2    12964.95    12280.17    335.94 o 
   2  19   2     4380.30     4620.70    303.51 o 
   3  19   2    11473.55    11871.57    509.93 o 
   4  19   2     2323.86     2602.90    308.10 o 
   5  19   2       15.21     -119.55    119.55 o 
  -5  20   2     7605.34     7889.74    424.81 o 
  -4  20   2     2319.83     2422.48    259.42 o 
  -3  20   2      285.87      237.27    119.44 o 
  -2  20   2     8812.12     9359.11    297.96 o 
  -1  20   2    11699.03    12612.58    350.75 o 
   0  20   2     4326.23     4474.53    448.39 o 
   1  20   2      102.25      -53.01    169.21 o 
   2  20   2     9724.22    10084.91    466.86 o 
   3  20   2     1257.32     1510.93    252.29 o 
   4  20   2      707.72      612.63    234.19 o 
  -2  21   2       88.36      150.40    131.79 o 
  -1  21   2      261.69      239.08    210.11 o 
   0  21   2     5446.05     5287.32    232.09 o 
   1  21   2     5145.23     4829.92    332.56 o 
 -13   0   3     2556.07     2509.89    210.24 o 
 -11   0   3     1625.25     1551.96    159.02 o 
  -9   0   3    11888.30    11928.45    270.40 o 
  -7   0   3     1251.99     1454.35    104.48 o 
  -5   0   3    38730.01    39588.11    905.18 o 
  -3   0   3    92708.45    91039.38   1962.75 o 
  -1   0   3    11144.98    12485.72    304.02 o 
   1   0   3    36497.71    35822.61    564.52 o 
   3   0   3    24507.50    26488.31    479.73 o 
   5   0   3     9983.88    10441.12    206.47 o 
   7   0   3      829.70      922.25    131.24 o 
   9   0   3    22377.11    20595.39    617.98 o 
  11   0   3     9950.05     9571.67    406.21 o 
  13   0   3    18586.26    17328.89    619.25 o 
 -14   1   3     4094.36     4145.07    196.81 o 
 -13   1   3      680.97      617.80    114.31 o 
 -12   1   3    30114.06    29429.03    585.18 o 
 -11   1   3      598.58      549.43     93.39 o 
 -10   1   3      509.09      599.77     73.39 o 
  -9   1   3     6430.00     6160.03    124.68 o 
  -8   1   3     5015.93     5027.98    121.33 o 
  -7   1   3      900.93      859.38     62.63 o 
  -6   1   3      789.84      800.54     57.47 o 
  -5   1   3     4722.46     4959.38    176.60 o 
  -4   1   3     2596.03     3120.51     87.01 o 
  -3   1   3    32934.00    35161.25   1104.46 o 
  -2   1   3    52203.50    53743.77   1174.54 o 
  -1   1   3     1275.92     1281.25     35.51 o 
   0   1   3    75978.35    74177.89    762.04 o 
   1   1   3     1472.99     1607.67     56.98 o 
   2   1   3     2839.78     3006.75     53.38 o 
   3   1   3      230.77      183.13     19.86 o 
   4   1   3    27627.34    27308.88    321.28 o 
   5   1   3     1476.58     1521.44     42.15 o 
   6   1   3     2024.45     1973.04     73.04 o 
   7   1   3      910.75      944.16    131.11 o 
   8   1   3    15748.98    15462.89    346.56 o 
   9   1   3     6822.45     6462.80    209.65 o 
  10   1   3    20865.44    19354.35    431.71 o 
  11   1   3      558.25      695.59    223.87 o 
  12   1   3     2060.34     2075.13    159.44 o 
  13   1   3      115.16      175.51    119.47 o 
 -14   2   3      777.54      880.74    298.41 o 
 -13   2   3     2210.58     2023.92    167.81 o 
 -12   2   3       71.38      -20.02    102.19 o 
 -11   2   3     3279.83     3178.80    148.30 o 
 -10   2   3        0.96        3.92     52.22 o 
  -9   2   3     9323.35     8945.91    178.39 o 
  -8   2   3      198.29      288.76     70.45 o 
  -7   2   3     2801.70     3071.67    126.91 o 
  -6   2   3     7549.66     7609.42    252.29 o 
  -4   2   3      729.08      871.87     50.02 o 
  -3   2   3    27390.02    28361.58    702.46 o 
  -2   2   3     1253.81     1335.03     37.69 o 
  -1   2   3     2145.94     2294.30     92.44 o 
   0   2   3    65531.03    64613.79    703.11 o 
   1   2   3    23638.29    23209.23    337.27 o 
   2   2   3    12649.76    13364.60    172.58 o 
   3   2   3       44.21       27.38     20.59 o 
   4   2   3     3402.45     3516.99     85.79 o 
   5   2   3     5023.61     5020.65    111.72 o 
   6   2   3    18198.41    17707.29    280.55 o 
   7   2   3    16895.58    16186.56    268.34 o 
   8   2   3      480.41      477.27     89.07 o 
   9   2   3      154.15      151.90     84.33 o 
  10   2   3     8141.96     7956.08    333.71 o 
  11   2   3     4064.79     3852.79    181.90 o 
  12   2   3     5347.28     5312.07    221.30 o 
  13   2   3     7068.27     6772.35    307.33 o 
 -14   3   3      529.07      663.36    125.64 o 
 -13   3   3       82.58       21.96    136.59 o 
 -12   3   3     1633.58     1640.18    126.67 o 
 -11   3   3      604.58      530.41     97.16 o 
 -10   3   3     4328.99     4200.28    128.39 o 
  -9   3   3    17332.84    16597.67    275.84 o 
  -8   3   3    29016.96    29061.28    422.86 o 
  -7   3   3     3339.93     3456.10    120.71 o 
  -6   3   3    35610.79    36397.11    939.58 o 
  -5   3   3     3883.04     4178.81    112.91 o 
  -4   3   3     1262.80     1758.37     99.64 o 
  -3   3   3    79371.55    79782.92   1463.40 o 
  -2   3   3    33027.26    34545.01    449.39 o 
  -1   3   3       58.43      227.77     36.11 o 
   0   3   3       22.86       23.75     13.15 o 
   1   3   3     1374.04     1686.87     38.05 o 
   2   3   3      120.97      233.56     57.03 o 
   3   3   3    14105.62    13798.03    236.36 o 
   4   3   3    65059.95    65230.50    847.25 o 
   5   3   3      595.17      594.75     50.65 o 
   6   3   3     7696.67     7006.47    145.90 o 
   7   3   3      470.99      549.21     59.59 o 
   8   3   3     3420.03     3332.67    142.94 o 
   9   3   3     5424.08     5125.21    188.09 o 
  10   3   3     8383.60     7648.88    240.06 o 
  11   3   3     3077.20     2894.56    185.14 o 
  12   3   3      532.41      558.01    155.07 o 
  13   3   3      636.85      550.87    136.46 o 
 -14   4   3     1485.30     1859.85    271.91 o 
 -13   4   3      754.95      845.34    122.70 o 
 -12   4   3      150.15      107.52     91.24 o 
 -11   4   3    12178.95    11247.00    234.63 o 
 -10   4   3      968.58      989.68     94.51 o 
  -9   4   3    29699.64    28612.23    534.27 o 
  -8   4   3       92.04       94.69     44.65 o 
  -7   4   3        6.52       45.20     38.08 o 
  -6   4   3     5682.20     6333.53    226.80 o 
  -5   4   3    22156.93    22517.65    455.14 o 
  -4   4   3      151.20      139.25    132.01 o 
  -3   4   3     1899.63     2078.86     56.62 o 
  -2   4   3    16846.42    18122.41    267.76 o 
  -1   4   3      837.03     1146.92     42.65 o 
   0   4   3     2682.44     2893.68     52.98 o 
   1   4   3    19463.97    18722.19    328.86 o 
   2   4   3    10067.88    10217.57    137.31 o 
   3   4   3    71424.94    69310.13    882.79 o 
   4   4   3      144.54      119.61     35.83 o 
   5   4   3     9043.23     8776.34    165.12 o 
   6   4   3     5392.36     5263.09    125.45 o 
   7   4   3    51684.63    48882.99    676.49 o 
   8   4   3      503.81      500.22    111.87 o 
   9   4   3     1581.63     1500.18    122.78 o 
  10   4   3      775.09      801.06    114.79 o 
  11   4   3     3921.65     3676.46    180.98 o 
  12   4   3        9.25       55.67    105.50 o 
  13   4   3      187.00       42.48    130.48 o 
 -14   5   3      158.47      193.70    166.15 o 
 -13   5   3     1132.54     1349.54    143.85 o 
 -12   5   3       38.72      120.44     85.53 o 
 -11   5   3      176.93      132.83     66.51 o 
 -10   5   3     2073.82     1987.51     96.30 o 
  -9   5   3     1069.72     1160.75    103.93 o 
  -8   5   3    32685.64    33615.68   1251.03 o 
  -7   5   3     1617.94     1661.46     69.54 o 
  -6   5   3   118626.68   117846.66   1486.40 o 
  -5   5   3     1913.89     2054.65     81.85 o 
  -4   5   3      168.47      132.94     54.10 o 
  -3   5   3      491.33      793.35    123.63 o 
  -2   5   3    33566.27    35084.26    564.10 o 
  -1   5   3     9119.58     9156.21    151.29 o 
   0   5   3    17458.20    17672.09    341.28 o 
   1   5   3     5065.75     5121.20    167.68 o 
   2   5   3     3861.73     3639.96     59.86 o 
   3   5   3    13344.89    13883.31    165.76 o 
   4   5   3    45132.59    42929.46    985.87 o 
   5   5   3      329.26      289.36     44.54 o 
   6   5   3    30986.50    29170.15    428.60 o 
   7   5   3     1189.24     1209.08     78.47 o 
   8   5   3      646.55      642.87     72.54 o 
   9   5   3      817.98      800.73    107.04 o 
  10   5   3     3970.63     3787.75    249.23 o 
  11   5   3      487.18      352.76    112.69 o 
  12   5   3      376.86      196.45    116.46 o 
  13   5   3      158.48      -12.81    120.68 o 
 -14   6   3      415.56      674.81    165.52 o 
 -13   6   3     1174.60     1519.21    151.76 o 
 -12   6   3      586.70      633.46    222.60 o 
 -11   6   3    11446.03    10733.45    232.14 o 
 -10   6   3     1993.80     1966.55     95.13 o 
  -9   6   3    16496.81    16227.02    352.12 o 
  -8   6   3     1462.16     1442.02     69.73 o 
  -7   6   3     2259.63     2326.17     79.13 o 
  -6   6   3     8867.65     9051.50    165.48 o 
  -5   6   3     3972.45     4016.37     82.05 o 
  -3   6   3    12159.96    12758.80    202.85 o 
  -2   6   3    12773.24    13682.52    213.58 o 
  -1   6   3      296.64      331.55     37.24 o 
   0   6   3    13346.30    12984.40    168.04 o 
   1   6   3    45606.32    45539.16    459.07 o 
   2   6   3      246.66      247.85     24.20 o 
   3   6   3    39909.25    39455.14    406.38 o 
   4   6   3     2208.72     2146.85    101.96 o 
   5   6   3    14075.71    13875.40    234.60 o 
   6   6   3     4374.46     4052.25    112.51 o 
   7   6   3    38668.19    35915.16    523.94 o 
   8   6   3      692.86      597.06     97.42 o 
   9   6   3      712.21      713.34    179.91 o 
  10   6   3     4104.65     3753.52    253.94 o 
  11   6   3     1803.04     1837.53    145.69 o 
  12   6   3     2929.98     3074.84    181.17 o 
 -13   7   3     1729.56     1888.14    272.29 o 
 -12   7   3     3004.41     3174.23    199.92 o 
 -11   7   3      787.05      800.16    161.94 o 
 -10   7   3      291.83      311.36     72.65 o 
  -9   7   3    26311.54    24934.76    575.17 o 
  -8   7   3    10357.87     9680.92    240.61 o 
  -7   7   3      242.51      144.12     39.10 o 
  -6   7   3    20879.83    21383.67    277.69 o 
  -5   7   3     8715.47     9178.12    142.07 o 
  -4   7   3     1003.70     1035.60     49.64 o 
  -3   7   3    43838.77    45459.32    519.45 o 
  -2   7   3    57791.42    58754.20    767.38 o 
  -1   7   3      901.06      871.98     72.37 o 
   1   7   3     1751.75     1796.26     67.32 o 
   2   7   3    19927.66    19833.48    232.07 o 
   3   7   3    31138.00    30724.42    326.78 o 
   4   7   3    11595.48    11353.39    169.33 o 
   5   7   3     6206.99     6223.17    171.53 o 
   6   7   3     1459.31     1441.05     63.40 o 
   7   7   3      771.16      795.40     73.21 o 
   8   7   3     1571.11     1495.54     87.17 o 
   9   7   3     2480.37     2437.75    137.63 o 
  10   7   3    10124.50     9932.93    285.57 o 
  11   7   3      921.03      865.99    139.40 o 
  12   7   3      111.34       21.80    109.28 o 
 -13   8   3     2934.14     2833.78    228.59 o 
 -12   8   3     1194.13     1114.56    223.87 o 
 -11   8   3     3927.64     4136.64    182.62 o 
 -10   8   3       21.72      -65.96     65.96 o 
  -9   8   3     3097.23     3188.27    115.20 o 
  -8   8   3     5260.26     5268.80    178.20 o 
  -7   8   3        8.76       51.81     37.97 o 
  -6   8   3       20.78       31.32     49.88 o 
  -5   8   3     5075.10     5049.05     97.99 o 
  -4   8   3     7905.51     7909.63    144.32 o 
  -3   8   3    45031.57    45037.48    518.71 o 
  -2   8   3     2689.79     2563.28     79.61 o 
  -1   8   3      584.41      532.47     59.14 o 
   0   8   3    23286.21    23296.64    420.51 o 
   1   8   3    53001.59    52344.68    529.29 o 
   2   8   3      600.64      591.24     62.08 o 
   3   8   3      543.11      506.69     55.77 o 
   4   8   3     2689.78     2660.59     72.26 o 
   5   8   3     7528.96     7462.41    164.75 o 
   6   8   3      304.22      140.99     61.78 o 
   7   8   3     4594.87     4608.52    149.78 o 
   8   8   3     3955.63     3767.90    108.15 o 
   9   8   3     8248.32     8013.21    241.37 o 
  10   8   3      292.76      254.84    117.61 o 
  11   8   3     4028.53     4203.32    195.56 o 
  12   8   3     3021.47     2942.59    180.02 o 
 -13   9   3      210.33      246.03    113.24 o 
 -12   9   3    36714.10    36279.76    577.31 o 
 -11   9   3     1655.10     1726.37    107.44 o 
 -10   9   3       75.71       25.61     67.59 o 
  -9   9   3     6347.22     6266.61    206.36 o 
  -8   9   3      931.56     1062.17    107.76 o 
  -7   9   3     4108.30     4057.08    112.90 o 
  -6   9   3      625.23      572.20     75.42 o 
  -5   9   3      233.69      276.56     47.19 o 
  -4   9   3       24.78        6.31     38.73 o 
  -3   9   3     2749.82     2727.53     87.87 o 
  -2   9   3    30245.05    30627.34    439.23 o 
  -1   9   3     1746.73     1871.97     89.37 o 
   0   9   3    85803.38    83827.78   1725.88 o 
   1   9   3     3414.44     3348.90     62.36 o 
   2   9   3     2626.93     2670.35     58.10 o 
   3   9   3    10497.62    10477.11    139.53 o 
   4   9   3     6351.58     6244.81    117.66 o 
   5   9   3    10922.26    10382.13    169.12 o 
   6   9   3     3914.30     3786.85     99.29 o 
   7   9   3     1400.82     1354.66     81.85 o 
   8   9   3    11348.64    11123.05    198.34 o 
   9   9   3     3339.18     3371.33    118.45 o 
  10   9   3    11651.40    11620.33    255.74 o 
  11   9   3      920.98      997.56    114.48 o 
  12   9   3     1235.46     1180.43    169.21 o 
 -13  10   3     1919.72     1985.25    166.76 o 
 -12  10   3     1519.16     1606.35    180.10 o 
 -11  10   3      373.50      275.05     99.39 o 
 -10  10   3      203.40      243.03     77.75 o 
  -9  10   3     4021.40     3736.71    165.37 o 
  -8  10   3     5668.22     5708.57    193.88 o 
  -7  10   3     3845.03     3738.45    152.14 o 
  -6  10   3     4388.79     4337.79    120.78 o 
  -5  10   3    34146.32    34058.63    493.62 o 
  -4  10   3     6840.16     6871.39    152.33 o 
  -3  10   3    31611.83    31679.16    460.51 o 
  -2  10   3     3817.09     3822.87    113.45 o 
  -1  10   3     4128.89     4097.62    133.96 o 
   0  10   3      862.96      727.68    148.44 o 
   1  10   3    19666.14    18982.79    253.46 o 
   2  10   3      175.28      125.91     34.76 o 
   3  10   3       32.50       44.01     29.49 o 
   4  10   3      855.65      834.62     55.53 o 
   5  10   3     1562.44     1522.57     66.18 o 
   6  10   3     4962.85     4872.20    133.09 o 
   7  10   3     5171.52     5106.40    123.10 o 
   8  10   3     3730.57     3641.78    129.59 o 
   9  10   3     5580.76     5572.67    143.81 o 
  10  10   3     2128.93     2073.40    188.80 o 
  11  10   3     7153.50     7391.62    209.13 o 
 -12  11   3    15223.32    15638.07    387.66 o 
 -11  11   3     3915.44     3792.00    152.62 o 
 -10  11   3     1789.39     1738.24    107.54 o 
  -9  11   3     9836.50     9769.68    279.68 o 
  -8  11   3     8921.50     8301.63    242.99 o 
  -7  11   3     8632.38     8456.20    240.71 o 
  -6  11   3       22.85       66.45     53.21 o 
  -5  11   3       55.37       31.90     48.84 o 
  -4  11   3     3447.37     3456.40    109.63 o 
  -3  11   3    20400.64    20392.04    327.02 o 
  -2  11   3     5185.43     5046.63    130.23 o 
  -1  11   3      736.06      581.45     74.15 o 
   0  11   3    36916.84    35498.34    620.73 o 
   1  11   3     7383.17     6847.82    149.37 o 
   2  11   3     1419.56     1448.03     60.48 o 
   3  11   3     8425.92     8121.73    141.60 o 
   4  11   3    24435.89    24041.75    374.44 o 
   5  11   3      646.21      722.05     71.51 o 
   6  11   3       11.07       21.03     54.92 o 
   7  11   3      908.24     1064.76    120.02 o 
   8  11   3    18493.67    18552.25    334.33 o 
   9  11   3     8389.87     7874.27    533.91 o 
  10  11   3     6733.17     6865.58    237.32 o 
  11  11   3     1030.93     1049.67    196.48 o 
 -12  12   3       13.68      177.54    109.88 o 
 -11  12   3      264.76      162.16     92.62 o 
 -10  12   3     1159.90     1089.73    112.43 o 
  -9  12   3    17518.97    17394.83    408.96 o 
  -8  12   3       24.92      -23.98     83.42 o 
  -7  12   3     3814.72     3640.26    163.12 o 
  -6  12   3    15850.81    16060.79    287.82 o 
  -5  12   3    26823.00    26290.33    416.95 o 
  -4  12   3      103.26      147.45     56.21 o 
  -3  12   3     1518.75     1498.95     82.98 o 
  -2  12   3     2495.34     2459.82    118.47 o 
  -1  12   3     1355.00     1345.44     94.32 o 
   0  12   3       42.30       24.50     60.81 o 
   1  12   3     1650.37     1569.88     78.04 o 
   2  12   3     4725.71     4535.44    103.50 o 
   3  12   3     3019.87     2913.79    207.05 o 
   4  12   3      248.94      218.95     78.80 o 
   5  12   3       16.07       19.60     90.72 o 
   6  12   3    12986.22    12842.70    316.28 o 
   7  12   3    10897.70    10843.53    312.17 o 
   8  12   3      671.04      701.46    115.44 o 
   9  12   3      188.86       33.49    111.75 o 
  10  12   3     1792.86     2032.58    208.97 o 
 -11  13   3     1475.06     1474.57    132.48 o 
 -10  13   3      810.97      894.17    129.91 o 
  -9  13   3     6713.09     6773.17    191.83 o 
  -8  13   3     7394.61     7657.16    369.51 o 
  -7  13   3     5159.02     5124.02    201.58 o 
  -6  13   3    29719.19    30174.22    468.69 o 
  -5  13   3     4945.23     4361.08    326.62 o 
  -4  13   3     2776.17     2742.21    108.85 o 
  -3  13   3    19259.21    19326.09    326.80 o 
  -2  13   3      758.25      817.94     97.03 o 
  -1  13   3    20213.73    19820.64    401.20 o 
   0  13   3      424.36      369.43     87.66 o 
   1  13   3        3.45      -21.74     53.37 o 
   2  13   3      771.04      738.59     74.22 o 
   3  13   3       78.47      -12.04    147.30 o 
   4  13   3    18972.24    18943.35    411.38 o 
   5  13   3     2646.14     2377.50    198.77 o 
   6  13   3    14403.80    14620.85    355.34 o 
   7  13   3      388.96      305.76     98.33 o 
   8  13   3     5403.91     5288.58    208.71 o 
   9  13   3     6031.48     5712.17    224.78 o 
  10  13   3      990.70      820.06    192.40 o 
 -11  14   3     3549.38     4013.47    213.23 o 
 -10  14   3     6133.64     5998.71    242.38 o 
  -9  14   3    16677.68    16757.02    417.74 o 
  -8  14   3       93.91       49.09    100.09 o 
  -7  14   3      359.24      346.85    106.99 o 
  -6  14   3      189.46      169.33     98.75 o 
  -5  14   3     2817.73     2959.49    153.32 o 
  -4  14   3     3803.01     3815.71    129.70 o 
  -3  14   3     2402.16     2570.95    109.83 o 
  -2  14   3    12780.93    12508.78    299.03 o 
  -1  14   3     2956.17     2852.86    136.58 o 
   0  14   3     1224.70     1084.92    109.71 o 
   1  14   3    10921.10    10531.12    398.56 o 
   2  14   3    15782.23    15511.34    283.04 o 
   3  14   3    11911.70    11933.70    305.12 o 
   4  14   3     2579.79     2508.84    150.99 o 
   5  14   3     5159.24     4860.21    194.63 o 
   6  14   3     4484.42     4517.61    210.88 o 
   7  14   3     8878.64     8792.54    283.38 o 
   8  14   3     1023.00     1027.87    337.66 o 
   9  14   3      625.81      497.36    159.78 o 
 -10  15   3     1057.04     1082.86    160.08 o 
  -9  15   3     3164.72     3467.26    195.12 o 
  -8  15   3     2217.25     2231.48    155.07 o 
  -7  15   3     2414.39     2345.42    162.20 o 
  -6  15   3    32800.22    32321.01    643.40 o 
  -5  15   3     7522.50     7787.69    248.07 o 
  -4  15   3      144.22       98.75     68.03 o 
  -3  15   3        2.83      -32.26     76.26 o 
  -2  15   3    15016.03    15158.62    349.18 o 
  -1  15   3    12246.87    12173.66    298.51 o 
   0  15   3      197.39      107.10     79.87 o 
   1  15   3     1682.07     1644.97    196.48 o 
   2  15   3    21378.33    20805.73    593.64 o 
   3  15   3    17006.83    16503.21    388.12 o 
   4  15   3     6356.08     6450.68    227.64 o 
   5  15   3      465.64      447.45    145.51 o 
   6  15   3     9645.45     9912.92    298.42 o 
   7  15   3     2072.53     2052.93    156.40 o 
   8  15   3      132.83      129.52    111.54 o 
   9  15   3      384.02      502.63    167.17 o 
  -9  16   3     1237.11     1285.62    216.61 o 
  -8  16   3      949.92     1005.03    154.04 o 
  -7  16   3       95.28      112.56    112.66 o 
  -6  16   3      406.05      316.01    114.27 o 
  -5  16   3       19.43      -13.21    126.31 o 
  -4  16   3     2643.27     2626.35    127.88 o 
  -3  16   3     6229.61     6101.78    209.28 o 
  -2  16   3      304.99      338.98     95.03 o 
  -1  16   3       84.60       37.97     81.55 o 
   0  16   3     7913.68     7763.85    233.31 o 
   1  16   3    22967.55    21861.42    675.83 o 
   2  16   3     4835.96     4747.61    284.91 o 
   3  16   3     4946.00     4830.14    201.25 o 
   4  16   3      273.39      222.56    106.15 o 
   5  16   3     4364.75     4421.36    201.50 o 
   6  16   3      625.92      653.85    155.45 o 
   7  16   3     2013.96     2172.13    343.65 o 
   8  16   3     2118.38     2357.71    187.28 o 
  -8  17   3        6.12       82.43    128.91 o 
  -7  17   3     3674.73     3749.71    202.02 o 
  -6  17   3     4245.01     4229.76    204.95 o 
  -5  17   3      322.45      344.49    119.73 o 
  -4  17   3      273.57      284.15    198.52 o 
  -3  17   3     1028.69      736.05    264.78 o 
  -2  17   3    18483.63    18031.55    406.97 o 
  -1  17   3      361.40      364.28    102.08 o 
   0  17   3     7180.80     7218.46    242.73 o 
   1  17   3        2.86       14.41     93.77 o 
   2  17   3     5267.76     5388.01    312.68 o 
   3  17   3    13748.74    13942.35    364.12 o 
   4  17   3      301.92      320.22    120.41 o 
   5  17   3    20950.21    20915.93    493.28 o 
   6  17   3       28.57      122.09    161.44 o 
   7  17   3      155.27      152.34    126.45 o 
  -7  18   3      371.65      277.42    134.12 o 
  -6  18   3      583.67      605.34    138.72 o 
  -5  18   3     4681.28     4820.32    427.62 o 
  -4  18   3    12915.24    13390.54    347.86 o 
  -3  18   3     5419.43     5460.50    208.69 o 
  -2  18   3      404.88      156.74    106.00 o 
  -1  18   3       50.69       39.82     95.22 o 
   0  18   3     3124.58     2872.79    158.05 o 
   1  18   3    10891.43    10039.80    431.18 o 
   2  18   3     2055.57     2020.09    223.49 o 
   3  18   3     1555.75     1396.50    235.21 o 
   4  18   3     3287.83     3112.93    185.75 o 
   5  18   3     2347.77     2501.01    177.06 o 
   6  18   3     1693.34     1639.34    180.95 o 
  -6  19   3      125.50      -88.04    120.89 o 
  -5  19   3      245.15     -159.78    159.78 o 
  -4  19   3     1772.68     1827.69    246.43 o 
  -3  19   3      974.46      945.71    228.46 o 
  -2  19   3     5114.46     4943.06    207.80 o 
  -1  19   3     1828.48     1551.40    159.97 o 
   0  19   3    21788.68    21958.75    522.03 o 
   1  19   3     3939.92     3476.48    268.09 o 
   2  19   3      461.58      323.13    191.13 o 
   3  19   3     3427.02     2958.40    272.42 o 
   4  19   3     2135.60     2222.94    288.48 o 
   5  19   3    15194.07    15755.58    429.29 o 
  -4  20   3     7706.98     8073.74    415.89 o 
  -3  20   3     1968.00     1671.60    164.85 o 
  -2  20   3      279.24      223.97    138.38 o 
  -1  20   3      930.64      748.25    144.78 o 
   0  20   3     2988.48     3110.74    186.03 o 
   1  20   3     1271.24     1088.15    214.32 o 
   2  20   3     1330.23      880.21    227.57 o 
   3  20   3      898.91      601.92    234.70 o 
 -14   0   4       29.11      -90.21    130.22 o 
 -12   0   4     6611.13     6300.58    301.47 o 
 -10   0   4     7648.57     7602.10    270.64 o 
  -8   0   4    27001.78    26886.54    683.98 o 
  -6   0   4    89726.73    90498.62   1991.04 o 
  -4   0   4     7747.28     8759.75    255.86 o 
  -2   0   4    34176.46    34321.66    778.27 o 
   0   0   4    69645.48    69760.12   1077.39 o 
   2   0   4     6652.59     6696.52    140.46 o 
   4   0   4    13390.66    13391.20    276.12 o 
   6   0   4    29420.51    28001.96    734.95 o 
   8   0   4     8827.60     8831.87    345.30 o 
  10   0   4    23458.96    21127.49    664.61 o 
  12   0   4     7232.37     6741.45    361.36 o 
 -14   1   4      586.73      723.26    132.62 o 
 -13   1   4      445.74      532.70    112.58 o 
 -12   1   4      839.61      888.70    121.47 o 
 -11   1   4     3438.40     3485.89    156.86 o 
 -10   1   4      874.68     1008.15     80.86 o 
  -9   1   4      810.67     1101.05     90.30 o 
  -8   1   4     1150.10     1263.43     82.62 o 
  -7   1   4      638.23      589.26     64.35 o 
  -6   1   4     8088.08     8564.66    189.29 o 
  -5   1   4    58560.85    61494.93   1054.00 o 
  -4   1   4        1.21       35.59     31.46 o 
  -3   1   4    41031.01    41312.52    657.81 o 
  -2   1   4     5223.29     5728.55    124.76 o 
  -1   1   4      804.58      860.12     30.94 o 
   0   1   4     4749.20     4914.09     79.03 o 
   1   1   4    17184.93    17061.71    208.19 o 
   2   1   4       87.70      139.61     20.17 o 
   3   1   4     1667.54     1819.17     53.60 o 
   4   1   4     5195.80     5301.53     88.38 o 
   5   1   4    26985.01    26931.58    325.44 o 
   6   1   4      198.76      282.48     46.21 o 
   7   1   4    35892.58    35936.41    653.55 o 
   8   1   4      548.49      662.01     94.85 o 
   9   1   4      656.38      724.28    175.20 o 
  10   1   4     3302.50     3020.06    162.60 o 
  11   1   4     5439.67     5014.50    204.88 o 
  12   1   4       50.95      -30.43    108.29 o 
  13   1   4      286.87      215.58    119.57 o 
 -14   2   4     3110.80     3058.18    173.38 o 
 -13   2   4     1611.93     1610.83    151.85 o 
 -12   2   4     4732.55     4633.85    184.70 o 
 -11   2   4     3710.30     3575.40    128.00 o 
 -10   2   4      217.12      260.00     78.14 o 
  -9   2   4    36418.68    37086.92    531.93 o 
  -8   2   4    22826.92    23271.38    431.09 o 
  -7   2   4     2117.12     2211.82     92.96 o 
  -6   2   4    32114.31    33479.93    809.36 o 
  -5   2   4      533.82      524.21     64.86 o 
  -4   2   4     3447.40     3771.49    113.15 o 
  -3   2   4    49396.79    50631.51    799.43 o 
  -2   2   4    41588.17    42516.54    668.79 o 
  -1   2   4       89.80      103.92     30.75 o 
   0   2   4       80.66      398.98     61.05 o 
   1   2   4     1386.24     1437.78     32.96 o 
   2   2   4     8937.31     8885.15    124.10 o 
   3   2   4   106021.32   103794.80   1128.75 o 
   4   2   4    17043.25    16695.87    244.20 o 
   5   2   4     1395.29     1376.35     79.40 o 
   6   2   4     3512.01     3665.86    103.45 o 
   7   2   4     2101.39     1966.13    113.27 o 
   8   2   4    13353.70    13074.10    315.76 o 
   9   2   4     6565.18     6238.71    214.09 o 
  10   2   4     9629.06     9267.50    277.59 o 
  11   2   4      590.70      486.06    157.62 o 
  12   2   4       13.29      -74.50     98.09 o 
  13   2   4      706.38      550.49    145.19 o 
 -14   3   4     1951.54     2138.30    175.33 o 
 -13   3   4     1547.96     1654.59    148.32 o 
 -12   3   4     1368.74     1468.91    162.20 o 
 -11   3   4    16439.00    16007.23    297.22 o 
 -10   3   4     1957.42     1992.31    119.08 o 
  -9   3   4    20088.17    20509.81    329.24 o 
  -8   3   4       16.78       18.23     53.06 o 
  -7   3   4     5682.29     5890.00    156.71 o 
  -5   3   4    17383.88    17965.19    392.83 o 
  -4   3   4    10853.75    11419.73    288.60 o 
  -3   3   4    10260.23    10831.40    167.03 o 
  -2   3   4     9241.16    10099.40    155.44 o 
  -1   3   4     1762.93     1651.41     47.58 o 
   0   3   4    25790.25    25429.53    312.95 o 
   1   3   4    66173.00    66318.75   1157.36 o 
   2   3   4       78.72      100.97     22.81 o 
   3   3   4      864.13      775.50     33.60 o 
   4   3   4     5360.14     5574.05    119.62 o 
   5   3   4    11701.24    11790.88    244.56 o 
   6   3   4      176.70      251.08     71.13 o 
   7   3   4     4196.64     4110.16    187.30 o 
   8   3   4     2850.83     2975.85    145.00 o 
   9   3   4      390.08      495.43    132.39 o 
  10   3   4     2618.88     2573.80    155.13 o 
  11   3   4     5345.99     5056.08    209.46 o 
  12   3   4       97.77      -38.94    107.04 o 
 -14   4   4     8027.02     8350.61    277.56 o 
 -13   4   4     1402.87     1739.28    191.51 o 
 -12   4   4    36882.97    36720.57    703.75 o 
 -11   4   4     1098.50     1253.73    120.15 o 
 -10   4   4      979.20     1144.39    112.17 o 
  -9   4   4     5949.45     5947.93    144.48 o 
  -8   4   4     9883.04    10153.65    192.22 o 
  -7   4   4     1788.95     2031.07     92.67 o 
  -6   4   4    10426.68    10952.88    348.87 o 
  -5   4   4      453.13      599.70     86.39 o 
  -4   4   4       56.89      139.16     30.32 o 
  -3   4   4    23620.89    26226.79    359.68 o 
  -2   4   4    63241.58    65978.84    839.18 o 
  -1   4   4     5813.34     6501.20    145.03 o 
   0   4   4   143087.12   137151.27   1754.56 o 
   1   4   4      337.73      436.89     40.83 o 
   2   4   4    13397.28    12829.03    261.10 o 
   3   4   4    15656.23    15429.36    241.45 o 
   4   4   4    33935.64    33302.83    510.98 o 
   5   4   4      640.36      615.67     94.54 o 
   6   4   4    20672.91    20557.09    412.75 o 
   7   4   4     1627.19     1613.80     85.09 o 
   8   4   4     9056.93     8394.12    277.26 o 
   9   4   4      560.00      556.89    103.13 o 
  10   4   4     2839.55     2600.87    154.59 o 
  11   4   4        3.54      -49.11     97.65 o 
  12   4   4     1028.70     1155.98    154.58 o 
 -14   5   4      738.52      700.80    208.97 o 
 -13   5   4     4541.66     4405.64    193.88 o 
 -12   5   4      245.69      162.60    111.36 o 
 -11   5   4    11242.74    10880.46    276.17 o 
 -10   5   4      154.53      176.74     78.14 o 
  -9   5   4    27030.09    27264.88    449.13 o 
  -8   5   4     2195.18     2192.85    123.31 o 
  -7   5   4     1370.53     1364.95     81.92 o 
  -6   5   4      565.67      555.03    107.03 o 
  -5   5   4    15193.11    15574.80    243.05 o 
  -4   5   4    21503.74    23235.85    332.64 o 
  -3   5   4     4106.96     4580.31     98.13 o 
  -2   5   4      758.61      710.18     41.50 o 
  -1   5   4    24789.67    26443.38    560.00 o 
   0   5   4     2365.45     2517.16     51.77 o 
   1   5   4    70357.52    70963.81    734.42 o 
   2   5   4     1013.37      997.09     51.17 o 
   3   5   4    18370.08    18874.51    274.91 o 
   4   5   4     6000.68     5786.21    131.63 o 
   5   5   4     1080.68     1178.76     66.12 o 
   6   5   4      155.59      127.25     48.56 o 
   7   5   4     5674.90     5558.62    144.98 o 
   8   5   4     4285.97     4037.12    164.33 o 
   9   5   4       54.23      138.48    130.73 o 
  10   5   4     1233.50     1271.29    140.16 o 
  11   5   4     7591.14     7473.30    260.73 o 
  12   5   4      231.12      -15.18    219.67 o 
 -14   6   4    13423.86    14447.08    385.32 o 
 -13   6   4       53.29      106.39    103.46 o 
 -12   6   4    22946.91    22946.40    401.84 o 
 -11   6   4     1116.27     1221.21    103.54 o 
 -10   6   4       40.82       30.51     76.47 o 
  -9   6   4     5045.22     5043.33    171.14 o 
  -8   6   4     8860.78     8928.44    197.85 o 
  -7   6   4     3432.59     3500.12    100.50 o 
  -6   6   4     3675.13     4016.84    102.59 o 
  -5   6   4     1976.52     1927.62     68.38 o 
  -4   6   4       41.19      107.84     33.91 o 
  -3   6   4    83188.30    85028.53   1083.13 o 
  -2   6   4    55892.71    56362.75    736.21 o 
  -1   6   4      124.43      113.91     49.06 o 
   0   6   4    69843.02    69321.99    766.90 o 
   1   6   4      743.81      717.29     35.44 o 
   2   6   4     5151.76     5068.60    104.15 o 
   3   6   4    20866.05    20242.99    227.92 o 
   4   6   4    24164.07    23904.68    355.48 o 
   5   6   4     2711.51     2675.98     90.89 o 
   6   6   4     3460.33     3338.75    107.05 o 
   7   6   4       28.28       77.33     56.06 o 
   8   6   4    16604.29    16169.78    450.68 o 
   9   6   4    14259.40    13499.24    338.46 o 
  10   6   4     1200.09     1385.84    144.02 o 
  11   6   4      485.09      578.13    123.76 o 
  12   6   4      713.66      509.41    136.03 o 
 -13   7   4      211.14      265.54    159.27 o 
 -12   7   4      561.09      793.40    115.11 o 
 -11   7   4      585.65      601.36     86.39 o 
 -10   7   4        0.31      -52.47     97.98 o 
  -9   7   4    12296.63    12762.08    302.39 o 
  -8   7   4      390.35      378.30     58.74 o 
  -7   7   4      665.30      783.77     58.64 o 
  -6   7   4     2900.09     2977.20     77.49 o 
  -5   7   4    28420.34    27770.92    746.83 o 
  -4   7   4     1329.88     1316.20     60.81 o 
  -3   7   4     1767.69     1823.10     67.52 o 
  -2   7   4     6628.45     7097.05    139.77 o 
  -1   7   4    19758.27    19708.54    362.67 o 
   1   7   4     3721.51     3625.78     72.03 o 
   2   7   4     8423.94     8361.78    114.45 o 
   3   7   4     2245.07     2147.53     54.38 o 
   4   7   4     2072.79     1913.19     64.13 o 
   5   7   4      462.32      450.50     55.37 o 
   6   7   4      326.87      363.20     50.64 o 
   7   7   4    23581.87    23363.80    379.36 o 
   8   7   4       93.39      129.54     66.91 o 
   9   7   4       30.16        0.49     84.97 o 
  10   7   4     8749.38     8472.13    269.58 o 
  11   7   4    11601.46    11535.23    333.99 o 
  12   7   4      730.66      824.15    152.49 o 
 -13   8   4      499.85      554.52    182.21 o 
 -12   8   4       39.64      159.49    112.84 o 
 -11   8   4     8179.52     8061.29    256.47 o 
 -10   8   4       90.68       91.11     86.40 o 
  -9   8   4    17022.73    17736.02    310.89 o 
  -8   8   4    23613.88    24114.07    323.54 o 
  -7   8   4     3510.23     3491.90     89.82 o 
  -6   8   4    42186.12    43350.01    514.93 o 
  -5   8   4     1268.86     1302.55     54.56 o 
  -4   8   4     6265.74     6675.79    114.32 o 
  -3   8   4    47686.04    48688.28    656.58 o 
  -2   8   4    23053.45    23146.12    389.69 o 
  -1   8   4      833.13      967.35     69.78 o 
   0   8   4     6202.18     6010.11    136.40 o 
   1   8   4        0.13      -21.89     21.89 o 
   2   8   4     3712.28     3606.01     69.02 o 
   3   8   4    19377.23    18746.51    218.81 o 
   4   8   4    13515.26    13207.68    196.22 o 
   5   8   4       25.51       23.20     39.16 o 
   7   8   4       19.18       12.99     49.14 o 
   8   8   4    12097.92    11802.25    208.54 o 
   9   8   4     9170.76     9047.59    265.58 o 
  10   8   4     8406.41     8279.32    281.85 o 
  11   8   4     1560.85     1707.37    432.33 o 
  12   8   4     5529.47     5724.95    247.34 o 
 -13   9   4      226.29      230.08    116.94 o 
 -12   9   4       87.27      121.55    115.45 o 
 -11   9   4     3764.84     3664.56    143.73 o 
 -10   9   4     2541.19     2604.97    145.92 o 
  -9   9   4     3388.29     3379.36    217.63 o 
  -8   9   4     4090.01     3937.59    158.64 o 
  -7   9   4        0.25      -35.83     49.65 o 
  -6   9   4      631.39      574.68     61.09 o 
  -5   9   4    40511.95    40955.91    574.14 o 
  -4   9   4      388.92      423.27     66.61 o 
  -3   9   4    24175.14    24548.93    370.54 o 
  -2   9   4     1813.90     1716.98     72.57 o 
  -1   9   4      600.55      567.09     66.13 o 
   1   9   4     6404.60     6505.78    134.13 o 
   2   9   4    20080.94    20042.29    232.25 o 
   3   9   4      514.08      480.17     67.54 o 
   4   9   4    11784.76    11646.83    181.66 o 
   5   9   4    15074.86    14603.77    220.88 o 
   6   9   4     1823.05     1816.52     77.35 o 
   7   9   4    35300.64    33617.02    510.19 o 
   8   9   4      870.27      973.76     80.46 o 
   9   9   4     1144.58     1042.38    101.80 o 
  10   9   4      143.88       22.03     79.49 o 
  11   9   4     5276.45     5098.72    180.70 o 
 -13  10   4      518.98      398.31    174.82 o 
 -12  10   4      659.19      831.29    110.40 o 
 -11  10   4      125.49      135.20     84.71 o 
 -10  10   4       33.97      -47.49     86.85 o 
  -9  10   4    10162.40    10402.72    282.85 o 
  -8  10   4    25200.54    24858.57    500.27 o 
  -7  10   4      553.21      520.83     67.84 o 
  -6  10   4    85839.16    86639.32   1136.96 o 
  -5  10   4      994.61     1200.08     76.39 o 
  -4  10   4     6253.05     6246.57    146.13 o 
  -3  10   4       21.28       60.81     46.10 o 
  -2  10   4     6791.52     6786.24    184.22 o 
  -1  10   4     3129.57     3172.53    118.79 o 
   0  10   4    12008.49    12172.27    390.15 o 
   1  10   4       40.38       35.34     34.12 o 
   2  10   4     4742.73     4604.74     99.59 o 
   3  10   4    20178.55    19938.40    319.59 o 
   4  10   4     9822.69     9389.76    189.70 o 
   5  10   4      601.35      546.31     55.76 o 
   6  10   4    14806.44    15030.69    264.06 o 
   7  10   4     1220.24     1492.89    136.17 o 
   8  10   4     2683.25     2681.38    118.94 o 
   9  10   4       18.93       -5.43     73.94 o 
  10  10   4     9212.49     9294.66    230.49 o 
  11  10   4      941.64      993.29    122.23 o 
 -12  11   4      511.79      475.25    104.05 o 
 -11  11   4     9877.05    10233.88    246.87 o 
 -10  11   4     3157.83     3448.95    172.26 o 
  -9  11   4     2270.66     2343.25    213.04 o 
  -8  11   4     1163.77     1161.62    120.96 o 
  -7  11   4     2844.01     2887.86    109.81 o 
  -6  11   4     5543.16     5618.94    145.73 o 
  -5  11   4     2212.01     2313.86     95.95 o 
  -4  11   4     5106.40     5326.74    139.28 o 
  -3  11   4    13322.94    13572.79    246.54 o 
  -2  11   4     2861.64     2693.41    119.56 o 
  -1  11   4     4291.35     4342.11    147.37 o 
   0  11   4       83.03      120.97     59.07 o 
   1  11   4    31798.15    31533.41    459.71 o 
   2  11   4      666.11      657.11     57.39 o 
   3  11   4        5.10       -3.61     83.90 o 
   4  11   4    21956.82    21175.64    344.68 o 
   5  11   4    27280.18    26522.05    532.92 o 
   6  11   4     9780.82     9466.91    206.98 o 
   7  11   4     1664.55     1628.28    111.75 o 
   8  11   4      199.33      217.64     75.82 o 
   9  11   4      161.05      148.25    102.55 o 
  10  11   4      232.73      102.70    137.87 o 
 -12  12   4     8593.39     9042.19    244.57 o 
 -11  12   4     1024.32      978.89    116.99 o 
 -10  12   4        4.37       65.81    102.68 o 
  -9  12   4    11160.24    11493.09    315.89 o 
  -8  12   4     7649.87     7798.99    246.19 o 
  -7  12   4     8157.67     8369.77    301.60 o 
  -6  12   4     2363.41     2483.74    105.57 o 
  -5  12   4     6669.26     6711.04    192.85 o 
  -4  12   4     4356.32     4417.28    131.59 o 
  -3  12   4    27040.08    26949.47    418.96 o 
  -2  12   4    13178.96    13397.95    300.03 o 
  -1  12   4    13149.78    13265.05    465.84 o 
   0  12   4     8083.67     7938.30    209.98 o 
   1  12   4      213.84      134.00     52.33 o 
   2  12   4    20030.81    19522.78    272.91 o 
   3  12   4    27692.03    26980.98    455.21 o 
   4  12   4    12929.59    12547.87    241.24 o 
   5  12   4     1595.89     1570.91    102.99 o 
   6  12   4      790.65      832.17    218.40 o 
   7  12   4     1548.68     1487.41    128.90 o 
   8  12   4     2030.36     2059.49    142.27 o 
   9  12   4      746.53      637.17    208.07 o 
  10  12   4     3615.12     3620.72    257.64 o 
 -11  13   4    10418.80    11023.48    268.44 o 
 -10  13   4     1799.20     1985.39    171.36 o 
  -9  13   4     3872.16     3976.64    189.09 o 
  -8  13   4     2838.11     2938.27    164.56 o 
  -7  13   4     1247.05     1386.68    136.07 o 
  -6  13   4    11893.58    11723.65    240.77 o 
  -5  13   4     1677.48     1626.25     94.31 o 
  -4  13   4    31804.40    32768.07    500.03 o 
  -3  13   4     3641.95     3532.74    122.37 o 
  -2  13   4     3080.58     3099.49    137.11 o 
  -1  13   4     7969.31     8134.42    222.94 o 
   0  13   4      372.01      263.57     71.75 o 
   1  13   4    46744.79    45040.95    932.32 o 
   2  13   4      148.80       57.26     55.50 o 
   3  13   4     7940.33     7721.32    301.34 o 
   4  13   4        2.26      -72.18     75.32 o 
   5  13   4    12792.91    12436.67    456.03 o 
   6  13   4     1251.66     1312.31    133.04 o 
   7  13   4      219.90      225.33    100.87 o 
   8  13   4    12979.59    13046.43    347.50 o 
   9  13   4     1056.92     2305.76    268.09 o 
 -11  14   4      589.50      489.81    140.18 o 
 -10  14   4     1166.70     1279.24    156.15 o 
  -9  14   4     1406.45     1497.13    154.89 o 
  -8  14   4        9.08      -25.06    100.10 o 
  -7  14   4     1450.17     1693.72    153.37 o 
  -6  14   4     5034.26     4552.45    307.22 o 
  -5  14   4      794.80      922.01    172.87 o 
  -4  14   4      104.20       96.71     66.76 o 
  -3  14   4     6525.00     6430.89    201.16 o 
  -2  14   4    16204.09    16677.12    535.67 o 
  -1  14   4     2149.40     2145.78    350.53 o 
   0  14   4    26873.90    26152.18    506.98 o 
   1  14   4      338.09      238.62    120.03 o 
   2  14   4     6540.85     6234.73    210.26 o 
   3  14   4     3782.09     3815.87    267.83 o 
   4  14   4    10031.64     9928.96    280.40 o 
   5  14   4     6397.42     6499.96    235.09 o 
   6  14   4     2926.84     2996.79    223.87 o 
   7  14   4      167.19      180.20    111.61 o 
   8  14   4     5189.83     5360.41    224.46 o 
   9  14   4     3739.57     3747.48    202.03 o 
 -10  15   4      778.41      845.66    150.75 o 
  -9  15   4    14457.05    15182.58    403.00 o 
  -8  15   4     5292.37     5739.31    357.92 o 
  -7  15   4     1191.42     1383.70    149.06 o 
  -6  15   4     4373.53     4686.74    201.01 o 
  -5  15   4     9290.17     9809.50    225.55 o 
  -4  15   4     7823.15     7620.25    194.84 o 
  -3  15   4      414.62      339.99     93.49 o 
  -2  15   4     7461.44     7689.97    230.27 o 
  -1  15   4    17918.94    17643.09    386.11 o 
   0  15   4     5582.08     5586.44    188.65 o 
   1  15   4     2437.96     2163.06    123.01 o 
   2  15   4      504.61      255.09    139.14 o 
   3  15   4     1582.30     1682.81    136.59 o 
   4  15   4     2867.10     2893.15    156.99 o 
   5  15   4      355.74      376.50    100.94 o 
   6  15   4      333.28      389.75    116.06 o 
   7  15   4     2843.04     2854.23    175.23 o 
   8  15   4     3316.51     3447.07    194.27 o 
  -9  16   4     3103.30     3403.13    207.64 o 
  -8  16   4      609.56      581.99    134.10 o 
  -7  16   4     2510.27     2686.37    173.16 o 
  -6  16   4     2739.26     2843.53    304.53 o 
  -5  16   4      417.69      380.94     97.68 o 
  -4  16   4      482.06      342.47    101.29 o 
  -3  16   4    22918.54    22825.96    701.31 o 
  -2  16   4     8842.50     8949.14    401.24 o 
  -1  16   4     3443.50     3607.20    165.24 o 
   0  16   4     4156.52     3888.13    167.56 o 
   1  16   4      199.02       54.78     81.01 o 
   2  16   4     1731.69     2026.21    205.65 o 
   3  16   4       19.99      -85.75     92.21 o 
   4  16   4     7681.65     7821.48    261.68 o 
   5  16   4     1574.01     1664.03    159.00 o 
   6  16   4      301.39      105.67    111.41 o 
   7  16   4      722.55      617.54    137.40 o 
  -8  17   4      290.96      441.95    157.23 o 
  -7  17   4       89.22      100.62    121.41 o 
  -6  17   4      305.22      395.29    121.06 o 
  -5  17   4    28366.81    29433.09    614.77 o 
  -4  17   4      858.09      746.84    197.63 o 
  -3  17   4     3317.89     3037.80    300.20 o 
  -2  17   4     1641.68     1575.72    142.97 o 
  -1  17   4    12875.11    12383.29    363.14 o 
   0  17   4    10847.89    10566.28    486.61 o 
   1  17   4      313.67      560.13    163.35 o 
   2  17   4    16536.33    16487.17    579.50 o 
   3  17   4      918.79      874.09    204.38 o 
   4  17   4        5.31      101.51    285.16 o 
   5  17   4      649.61      494.08    127.18 o 
   6  17   4     2589.22     2400.35    176.04 o 
   7  17   4    11713.02    11943.47    361.58 o 
  -7  18   4     3424.73     3574.61    206.41 o 
  -6  18   4    19694.17    20811.31    498.62 o 
  -5  18   4      430.86      286.69    181.95 o 
  -4  18   4      133.31      218.80    112.40 o 
  -3  18   4    10774.11    10881.97    403.66 o 
  -2  18   4     1933.97     1921.15    149.21 o 
  -1  18   4     4532.36     4346.88    188.72 o 
   0  18   4       19.87       13.61    102.57 o 
   1  18   4      302.31      -18.35    142.20 o 
   2  18   4     1656.89     1632.23    214.83 o 
   3  18   4     1121.31     1424.03    229.61 o 
   4  18   4     8650.73     8605.08    295.39 o 
   5  18   4      753.60      641.98    142.41 o 
  -6  19   4      139.23        0.19    129.24 o 
  -5  19   4     2720.67     2786.89    260.44 o 
  -4  19   4      321.40      559.48    157.49 o 
  -3  19   4     5290.35     5443.22    351.42 o 
  -2  19   4     8324.70     8015.28    322.50 o 
  -1  19   4      322.73      409.51    122.85 o 
   0  19   4     4442.10     4669.37    302.75 o 
   1  19   4     4888.71     4598.02    299.43 o 
   2  19   4    11405.77    11311.69    484.19 o 
   3  19   4       45.79      -79.51    170.49 o 
   4  19   4     2745.63     2685.21    271.15 o 
  -4  20   4      671.55      580.26    134.83 o 
  -3  20   4      422.08      324.96    125.50 o 
  -2  20   4     1080.32     1124.27    149.02 o 
  -1  20   4     4054.36     3970.77    201.83 o 
   0  20   4       16.19      -69.32    163.61 o 
   1  20   4     1649.02     1734.93    265.79 o 
   2  20   4     3370.19     3536.11    292.55 o 
 -13   0   5     1181.42     1068.28    180.93 o 
 -11   0   5    32802.73    33451.85    733.68 o 
  -9   0   5    74798.55    73655.70   1688.29 o 
  -7   0   5    21683.42    22525.27    586.12 o 
  -3   0   5    68622.77    72501.02   1596.30 o 
  -1   0   5    17048.14    16430.29    490.69 o 
   1   0   5    55408.02    55468.26   1671.60 o 
   3   0   5    33068.80    32928.70    565.23 o 
   5   0   5     6801.75     6926.71    161.19 o 
   7   0   5     1976.17     1897.51    166.92 o 
   9   0   5    14636.60    14254.29    506.11 o 
  11   0   5    17978.12    15860.27    576.19 o 
 -14   1   5     7870.88     7538.14    259.58 o 
 -13   1   5      398.38      428.49    107.59 o 
 -12   1   5    10844.96    10758.85    300.77 o 
 -11   1   5      467.84      503.90     96.11 o 
 -10   1   5      429.60      501.88     84.10 o 
  -9   1   5     5795.46     5962.40    174.59 o 
  -8   1   5     7519.93     7800.39    199.33 o 
  -7   1   5     1308.28     1310.99     79.41 o 
  -6   1   5      599.90      857.02     97.09 o 
  -5   1   5     1412.81     1744.78    128.69 o 
  -4   1   5     4845.31     5241.79    131.27 o 
  -3   1   5     1359.40     1319.46     63.14 o 
  -2   1   5    12463.23    11687.57    171.82 o 
  -1   1   5      965.88     1029.24     75.47 o 
   0   1   5    26337.04    25985.04    271.59 o 
   1   1   5     2981.27     2963.36     60.83 o 
   2   1   5    40288.19    40616.93    465.92 o 
   3   1   5     3202.23     3025.62     65.43 o 
   4   1   5    30050.61    29400.22    352.20 o 
   5   1   5       14.59       77.37     39.87 o 
   6   1   5    12230.13    12056.31    282.17 o 
   7   1   5      947.30     1136.64    112.76 o 
   8   1   5     7853.03     7912.74    462.27 o 
   9   1   5     3378.35     3348.00    166.54 o 
  10   1   5      156.46       55.13     92.42 o 
  11   1   5      135.82      171.76    107.25 o 
  12   1   5        6.79      -56.52    115.25 o 
 -14   2   5     2227.51     2208.06    160.26 o 
 -13   2   5       40.03      -47.49    128.18 o 
 -12   2   5    11742.07    11936.36    391.05 o 
 -11   2   5    11988.27    12333.79    308.94 o 
 -10   2   5     2221.14     2086.44    235.47 o 
  -9   2   5     9564.23     9437.10    234.00 o 
  -8   2   5     9301.66     9808.72    229.88 o 
  -7   2   5     5183.59     5429.55    224.51 o 
  -6   2   5    71821.41    72306.02   1295.08 o 
  -5   2   5    37348.49    38598.20    640.39 o 
  -4   2   5     9225.24    10197.05    209.51 o 
  -3   2   5      101.51      184.44     53.38 o 
  -2   2   5     1484.52     1558.67     56.60 o 
  -1   2   5    31356.26    31739.69    428.72 o 
   0   2   5    33725.65    33706.42    346.10 o 
   1   2   5    52879.91    54272.12    839.87 o 
   2   2   5     6894.76     7210.36    112.04 o 
   3   2   5     6655.52     6714.25    135.38 o 
   4   2   5      596.49      671.34     48.58 o 
   5   2   5     9284.36     9228.39    176.14 o 
   6   2   5    25467.82    26099.08    501.93 o 
   7   2   5     8845.99     8530.64    239.28 o 
   8   2   5     1069.87     1294.24    124.43 o 
   9   2   5     4838.21     4698.29    189.74 o 
  10   2   5     2397.92     2118.46    204.38 o 
  11   2   5     9984.85     9622.91    551.72 o 
  12   2   5     1603.16     1665.23    177.22 o 
 -14   3   5     6838.77     7002.09    421.12 o 
 -13   3   5     1324.14     1459.57    149.65 o 
 -12   3   5     2033.02     1920.90    203.23 o 
 -11   3   5      147.66      211.10    116.72 o 
 -10   3   5     1616.70     1694.15     90.11 o 
  -9   3   5     2756.55     2693.52    122.49 o 
  -8   3   5     9268.40     9423.09    334.86 o 
  -7   3   5     2946.25     2892.76    111.11 o 
  -6   3   5    16614.03    17621.14    337.15 o 
  -5   3   5      756.68      642.63     68.30 o 
  -4   3   5    20358.63    21086.28    375.62 o 
  -3   3   5    29883.92    32550.02    435.61 o 
  -2   3   5    66045.83    69690.78   1693.87 o 
  -1   3   5     5593.98     5574.23    167.91 o 
   0   3   5    12846.05    14663.01    216.55 o 
   1   3   5     2040.01     1977.89     48.26 o 
   2   3   5    35291.96    36469.57    460.48 o 
   3   3   5    12654.82    12295.98    186.02 o 
   4   3   5     6677.11     6872.02    142.40 o 
   5   3   5     2650.03     2596.19     87.60 o 
   6   3   5     3423.42     3537.30    108.11 o 
   7   3   5     3692.34     3605.78    150.63 o 
   8   3   5    17598.23    17603.64    396.94 o 
   9   3   5     4791.02     5067.48    196.23 o 
  10   3   5     7919.60     7403.06    470.43 o 
  11   3   5      558.56      426.83    120.54 o 
  12   3   5     1878.07     2031.98    198.65 o 
 -14   4   5      413.14      286.86    124.76 o 
 -13   4   5     3219.16     3049.92    171.51 o 
 -12   4   5     2074.06     2094.46    117.86 o 
 -11   4   5     1223.51     1513.35    124.16 o 
 -10   4   5       30.54       19.75     78.01 o 
  -9   4   5     3896.66     3807.07    143.71 o 
  -8   4   5      125.34       98.43     56.55 o 
  -7   4   5      209.16      137.47    112.38 o 
  -6   4   5     1675.56     1539.81     84.53 o 
  -5   4   5    46219.46    47132.80    773.13 o 
  -4   4   5      633.03      640.98     58.10 o 
  -3   4   5    91543.51    93383.13   1176.41 o 
  -2   4   5       74.29      141.87     49.72 o 
  -1   4   5    18169.29    19297.11    533.35 o 
   0   4   5    13860.14    13729.55    218.50 o 
   1   4   5    22833.38    23123.67    251.91 o 
   2   4   5    12337.27    12288.22    166.19 o 
   3   4   5    24667.88    24606.75    303.93 o 
   4   4   5     1818.09     1900.33     74.79 o 
   5   4   5    20409.73    20849.82    327.86 o 
   6   4   5     7489.45     7381.40    163.66 o 
   7   4   5    17034.62    16875.75    373.81 o 
   8   4   5     1036.26     1002.82    116.75 o 
   9   4   5     1797.91     1739.57    131.33 o 
  10   4   5        5.20        8.28    106.14 o 
  11   4   5     6636.50     6329.68    283.12 o 
  12   4   5      746.41      488.40    138.34 o 
 -14   5   5     3890.06     3968.51    199.95 o 
 -13   5   5       41.28       85.35    108.99 o 
 -12   5   5     2713.25     2559.68    121.66 o 
 -11   5   5     4537.99     4458.69    178.58 o 
 -10   5   5      116.55       14.16     91.74 o 
  -9   5   5     3068.72     3114.23    113.91 o 
  -8   5   5    22693.44    23746.75    449.52 o 
  -6   5   5    22109.71    23695.75    435.89 o 
  -5   5   5     7090.77     7443.56    144.20 o 
  -4   5   5    14716.30    14550.32    228.91 o 
  -3   5   5     4984.46     5928.89    118.27 o 
  -2   5   5    33449.86    34291.02    465.98 o 
  -1   5   5       55.08       55.88     27.10 o 
   0   5   5    15766.01    16720.71    191.93 o 
   1   5   5      444.95      463.14     46.54 o 
   2   5   5      889.61      839.91     36.48 o 
   3   5   5      368.50      295.72     31.87 o 
   4   5   5      285.20      352.44     48.17 o 
   5   5   5     1433.27     1460.04     75.86 o 
   6   5   5     5664.20     5573.27    142.19 o 
   7   5   5     3215.47     2967.57    173.93 o 
   8   5   5    22864.38    23013.98    606.13 o 
   9   5   5        7.42      142.39     93.24 o 
  10   5   5    11310.73    11721.66    329.78 o 
  11   5   5      178.90       95.46    125.38 o 
  12   5   5     5206.95     5118.38    237.10 o 
 -14   6   5     3011.23     2542.51    255.86 o 
 -13   6   5      118.72      -10.94    108.38 o 
 -12   6   5     7844.88     7919.50    208.76 o 
 -11   6   5     3489.68     3551.96    162.07 o 
 -10   6   5     9215.78     9324.60    255.52 o 
  -9   6   5      584.82      558.25     70.89 o 
  -8   6   5     4961.55     5096.58    132.43 o 
  -7   6   5     1316.79     1427.48     88.73 o 
  -6   6   5    24018.02    24045.47    359.19 o 
  -5   6   5    16669.91    16907.44    266.80 o 
  -4   6   5      920.79     1056.52     57.25 o 
  -3   6   5    39072.93    39285.09    534.73 o 
  -2   6   5      367.72      330.25     40.53 o 
  -1   6   5     1714.08     1684.35     81.03 o 
   0   6   5    18847.95    19242.73    218.21 o 
   1   6   5     9217.22     8642.23    120.90 o 
   2   6   5     1731.12     1715.04     47.98 o 
   3   6   5    17167.87    17811.30    233.52 o 
   4   6   5     1303.20     1193.94    126.79 o 
   5   6   5    24680.74    24377.37    322.14 o 
   6   6   5    14309.63    14135.58    256.43 o 
   7   6   5    11328.52    11074.18    224.52 o 
   8   6   5      329.77      400.29     96.29 o 
   9   6   5       43.07      124.69     96.33 o 
  10   6   5      217.77      184.53     98.45 o 
  11   6   5     1719.95     1584.93    312.94 o 
 -13   7   5      886.39      876.38    200.81 o 
 -12   7   5    17255.40    17937.44    603.20 o 
 -11   7   5       21.88       24.30     87.14 o 
 -10   7   5        0.37        6.66     79.49 o 
  -9   7   5     7582.17     8177.69    291.66 o 
  -8   7   5    53832.18    54738.21    945.07 o 
  -7   7   5       91.00       72.61     42.94 o 
  -6   7   5    10027.51    10866.05    200.66 o 
  -5   7   5      147.90      127.92     44.51 o 
  -4   7   5    21087.23    21528.30    326.55 o 
  -3   7   5     3298.13     3384.48     94.44 o 
  -2   7   5    14730.50    15220.22    453.89 o 
  -1   7   5    14895.13    14807.30    553.00 o 
   0   7   5      751.08      716.60     41.13 o 
   1   7   5      148.10      113.92     25.52 o 
   2   7   5     3415.50     3408.91    104.21 o 
   3   7   5    17501.66    17589.77    280.82 o 
   4   7   5    18584.15    18388.32    253.84 o 
   5   7   5      213.72       96.38     65.75 o 
   6   7   5      308.51      317.13     66.02 o 
   7   7   5    11123.74    10629.79    220.85 o 
   8   7   5    15558.63    15092.34    359.75 o 
   9   7   5      852.14      828.10    191.64 o 
  10   7   5     3816.07     3504.32    181.75 o 
  11   7   5     1700.42     1809.04    380.22 o 
 -13   8   5     1194.86      795.09    204.63 o 
 -12   8   5     1365.04     1251.25    213.30 o 
 -11   8   5    14815.26    15131.72    366.55 o 
 -10   8   5     2789.41     2859.10    149.04 o 
  -9   8   5    30674.12    30585.21    584.30 o 
  -8   8   5     2332.13     2342.39     96.17 o 
  -7   8   5     6610.10     6862.76    199.57 o 
  -6   8   5    18758.94    19440.45    402.87 o 
  -5   8   5     4526.43     4665.49    133.54 o 
  -4   8   5     4261.99     4530.07    123.10 o 
  -3   8   5     4581.75     4783.84    118.09 o 
  -2   8   5      329.81      265.18     57.97 o 
  -1   8   5     2712.50     2790.39    220.94 o 
   0   8   5    11048.04    11111.11    202.35 o 
   1   8   5    26022.52    25912.46    320.53 o 
   2   8   5     1994.77     1964.64     59.77 o 
   3   8   5    10031.44    10277.98    213.12 o 
   4   8   5     3301.95     3394.31     96.55 o 
   5   8   5    11063.21    10932.34    181.35 o 
   7   8   5     1718.06     1706.24     79.77 o 
   8   8   5     3952.52     4009.56    137.10 o 
   9   8   5     3964.25     3932.04    142.94 o 
  10   8   5      336.65      338.28     89.17 o 
  11   8   5     5537.58     5676.23    484.70 o 
 -13   9   5     1563.34     1635.04    140.20 o 
 -12   9   5     7365.92     7507.36    209.39 o 
 -11   9   5     2040.40     2061.12    143.66 o 
 -10   9   5      526.77      532.39    104.45 o 
  -9   9   5      168.65      164.23     87.50 o 
  -8   9   5     9834.17     9915.26    204.65 o 
  -7   9   5      631.56      478.38     95.73 o 
  -6   9   5      754.69      755.70     69.54 o 
  -5   9   5     5805.84     5950.49    143.35 o 
  -4   9   5     4263.32     4181.79    116.09 o 
  -3   9   5       77.08      122.54     45.88 o 
  -2   9   5    10428.84    10413.82    241.06 o 
  -1   9   5    17193.85    17421.09    451.95 o 
   1   9   5     4536.67     4351.17    109.26 o 
   2   9   5    17984.29    18417.22    220.49 o 
   3   9   5     6271.88     6329.85    129.44 o 
   4   9   5    21772.99    21522.01    292.61 o 
   5   9   5     2011.89     2002.09     76.50 o 
   6   9   5    11110.13    11249.24    194.10 o 
   7   9   5     2963.48     2856.12    113.69 o 
   8   9   5     1412.64     1466.59    102.05 o 
   9   9   5      259.86      237.10     81.66 o 
  10   9   5      245.15      235.58    105.38 o 
  11   9   5       99.49      -19.78     99.13 o 
 -12  10   5      459.04      629.44    108.66 o 
 -11  10   5    13230.65    13838.62    357.79 o 
 -10  10   5      432.83      461.62    106.34 o 
  -9  10   5    13545.03    13585.73    334.37 o 
  -8  10   5      502.55      507.54    101.35 o 
  -7  10   5     1391.51     1361.61    111.35 o 
  -6  10   5     3993.29     4053.89    123.97 o 
  -5  10   5    13346.48    13797.30    250.42 o 
  -4  10   5    12001.21    11856.67    271.28 o 
  -3  10   5    13289.80    14285.95    252.65 o 
  -2  10   5    12147.29    12560.28    280.62 o 
  -1  10   5    22179.71    22472.31    428.32 o 
   0  10   5    12309.25    12179.66    399.33 o 
   1  10   5    27171.28    27129.06    346.87 o 
   2  10   5      300.11      268.14     45.00 o 
   3  10   5    23313.24    24148.72    402.29 o 
   4  10   5      365.42      514.22    134.90 o 
   5  10   5     1060.29     1237.11     94.21 o 
   6  10   5       76.59       92.82     60.59 o 
   7  10   5     2320.54     2221.08     91.28 o 
   8  10   5      667.59      590.11    116.16 o 
   9  10   5     6201.04     6351.78    190.77 o 
  10  10   5     7355.93     7384.85    207.21 o 
 -12  11   5      527.06      548.33    113.18 o 
 -11  11   5      141.43      239.81    110.52 o 
 -10  11   5     5007.46     5260.04    210.35 o 
  -9  11   5      223.57      333.94     99.01 o 
  -8  11   5     1045.91     1145.82    117.47 o 
  -7  11   5     1238.04     1243.88     97.06 o 
  -6  11   5     5745.65     5643.92    149.30 o 
  -5  11   5      116.69      155.92     59.73 o 
  -4  11   5     2048.32     2014.54    112.61 o 
  -3  11   5    27071.87    26824.07    414.07 o 
  -2  11   5    43330.59    43977.73    760.17 o 
  -1  11   5     7235.75     7264.70    196.42 o 
   0  11   5    17811.51    16713.21    506.11 o 
   1  11   5     1118.30     1135.28     63.04 o 
   2  11   5    52967.75    51422.75    751.53 o 
   3  11   5      510.97      538.79     81.70 o 
   4  11   5    15005.43    14510.54    265.59 o 
   5  11   5     8326.78     8311.02    213.48 o 
   6  11   5      785.29      787.71     84.50 o 
   7  11   5      528.70      574.73     83.58 o 
   8  11   5     3675.58     3702.75    140.09 o 
   9  11   5     2372.05     2732.52    372.83 o 
  10  11   5     2091.55     2013.21    206.93 o 
 -12  12   5     7492.42     8117.97    315.74 o 
 -11  12   5     4111.23     4209.00    203.13 o 
 -10  12   5      886.47      995.82    133.18 o 
  -9  12   5     3287.55     3362.73    278.54 o 
  -8  12   5      407.80      513.49    106.71 o 
  -7  12   5      263.79      209.03     66.08 o 
  -6  12   5      333.48      345.04     68.32 o 
  -5  12   5    23367.60    23552.94    385.13 o 
  -4  12   5      629.16      629.07     74.98 o 
  -3  12   5     6054.13     6221.77    191.78 o 
  -2  12   5     5052.82     5095.64    235.09 o 
  -1  12   5    18695.56    18951.06    387.55 o 
   0  12   5    51923.02    49864.66   1223.22 o 
   1  12   5     4653.50     4604.28    128.81 o 
   2  12   5    17767.82    17372.67    312.21 o 
   3  12   5       43.58      -46.71     53.79 o 
   4  12   5       25.31       99.44     61.55 o 
   5  12   5     4872.60     4838.86    259.49 o 
   6  12   5     2102.93     2346.63    114.16 o 
   7  12   5    11918.94    11730.36    468.77 o 
   8  12   5      707.03      734.35    125.34 o 
   9  12   5      312.01      226.55    152.90 o 
 -11  13   5     4897.43     5174.60    232.39 o 
 -10  13   5     1094.68     1559.90    158.62 o 
  -9  13   5     2591.72     2734.53    279.81 o 
  -8  13   5     1285.50     1561.19    148.47 o 
  -7  13   5     5923.99     6163.96    274.27 o 
  -6  13   5     8685.93     8783.69    205.55 o 
  -5  13   5     6531.71     6382.63    169.12 o 
  -4  13   5      240.99      180.64     65.89 o 
  -3  13   5    13610.20    13740.12    321.36 o 
  -2  13   5    13631.73    14029.42    321.21 o 
  -1  13   5     1658.08     1516.97    108.82 o 
   1  13   5      854.34      763.84    198.90 o 
   2  13   5     4105.91     4349.88    170.17 o 
   3  13   5       17.57      207.21    118.24 o 
   4  13   5     2591.83     2434.14    173.67 o 
   5  13   5     5819.92     5888.41    211.58 o 
   6  13   5      264.52      203.39     96.74 o 
   7  13   5      184.12      230.30    103.91 o 
   8  13   5     9681.37     9400.83    289.12 o 
   9  13   5     2543.96     2255.05    217.38 o 
 -10  14   5     6516.90     6591.47    258.02 o 
  -9  14   5       43.48      155.21    113.86 o 
  -8  14   5       14.91       42.13    144.62 o 
  -7  14   5     2709.15     2618.17    162.45 o 
  -6  14   5      142.58       75.23     74.25 o 
  -5  14   5    16812.79    16684.97    312.10 o 
  -4  14   5     1068.79     1150.53    107.20 o 
  -3  14   5    22052.69    22713.07    467.12 o 
  -2  14   5       54.65       56.75     77.05 o 
  -1  14   5     1176.02     1077.18    109.55 o 
   0  14   5     3203.41     3060.84    211.77 o 
   1  14   5     1414.35     1458.94    115.33 o 
   2  14   5     9678.26     9740.83    269.52 o 
   3  14   5    14631.65    14030.81    588.80 o 
   4  14   5     6719.74     6145.52    555.54 o 
   5  14   5    17793.06    17473.56    410.44 o 
   6  14   5     3360.71     3529.96    178.54 o 
   7  14   5     9146.53     9382.46    293.02 o 
   8  14   5     2205.76     2171.81    161.07 o 
 -10  15   5       35.69      -44.07    122.38 o 
  -9  15   5     4697.16     5396.84    234.16 o 
  -8  15   5    24922.65    25470.29    559.55 o 
  -7  15   5    12359.46    13040.82    353.70 o 
  -6  15   5     4079.18     4246.96    151.51 o 
  -5  15   5     1596.78     1774.02    119.76 o 
  -4  15   5     7789.85     8157.73    246.96 o 
  -3  15   5        8.01      -69.46     81.09 o 
  -2  15   5     2948.88     3180.30    150.97 o 
  -1  15   5      501.45      243.72     86.97 o 
   0  15   5      903.12      749.85    264.01 o 
   1  15   5      272.92      266.81    130.22 o 
   2  15   5      353.09      345.56    141.69 o 
   3  15   5     6855.11     7229.85    254.33 o 
   4  15   5     9347.28     9296.88    279.72 o 
   5  15   5      802.02      688.62    203.36 o 
   6  15   5      878.47      673.37    131.01 o 
   7  15   5     4089.09     3979.46    201.16 o 
   8  15   5    10859.80    11239.32    555.80 o 
  -9  16   5      427.97      468.84    144.77 o 
  -8  16   5      454.39      479.51    137.39 o 
  -7  16   5     5070.84     5188.57    223.41 o 
  -6  16   5    13672.11    14133.60    294.83 o 
  -5  16   5     5545.73     5486.17    173.79 o 
  -4  16   5     7474.72     7985.80    249.67 o 
  -3  16   5     8336.09     8519.21    255.70 o 
  -2  16   5     2078.49     2034.82    136.57 o 
  -1  16   5      544.88      419.78    103.47 o 
   0  16   5     1026.17      967.41    118.27 o 
   1  16   5    12880.20    13397.02    491.83 o 
   2  16   5      395.73      423.54    145.26 o 
   3  16   5      123.15      120.71    100.92 o 
   4  16   5     4376.75     4255.49    200.92 o 
   5  16   5    19219.01    19139.49    456.95 o 
   6  16   5    10448.73    10886.04    328.13 o 
   7  16   5     1383.12     1525.54    251.78 o 
  -8  17   5    12447.29    12678.09    373.47 o 
  -7  17   5      949.07      920.54    147.81 o 
  -6  17   5       46.66      138.08    117.37 o 
  -5  17   5     1855.72     2003.65    152.81 o 
  -4  17   5     5452.50     5495.71    234.58 o 
  -3  17   5      913.10      950.21    167.43 o 
  -2  17   5      506.85      414.24    103.97 o 
  -1  17   5     7458.88     7241.30    235.89 o 
   0  17   5      405.04      386.42    104.40 o 
   1  17   5     3713.72     3732.34    266.05 o 
   2  17   5      206.01      207.18    156.72 o 
   3  17   5     8285.62     7778.12    386.59 o 
   4  17   5     8194.93     8492.00    282.33 o 
   5  17   5      415.51      523.29    130.47 o 
   6  17   5       26.30       -4.12    121.80 o 
  -7  18   5      387.37      612.84    274.08 o 
  -6  18   5     8174.90     8016.74    285.41 o 
  -5  18   5     1472.34     1807.34    168.39 o 
  -4  18   5    10910.28    11157.54    411.31 o 
  -3  18   5      386.82      434.45    123.04 o 
  -2  18   5      483.21      425.83    111.23 o 
  -1  18   5     4972.38     4871.44    202.14 o 
   0  18   5      697.39      528.28    168.45 o 
   1  18   5    13731.26    13642.43    515.79 o 
   2  18   5      850.95     1260.42    220.69 o 
   3  18   5     3614.05     3721.89    286.44 o 
   4  18   5       13.06      189.20    126.27 o 
   5  18   5     3841.44     3458.60    201.47 o 
  -5  19   5     2715.60     2825.37    269.36 o 
  -4  19   5      607.15      589.48    140.42 o 
  -3  19   5     8163.00     8914.91    284.62 o 
  -2  19   5    10363.70    10544.84    308.02 o 
  -1  19   5    12063.96    12160.72    331.77 o 
   0  19   5     2654.61     2656.16    245.41 o 
   1  19   5     5896.46     6027.40    334.60 o 
   2  19   5     8269.65     8923.36    433.99 o 
   3  19   5     6810.81     7044.20    389.65 o 
  -2  20   5     2543.29     2402.48    170.06 o 
  -1  20   5     8330.91     7862.98    387.10 o 
   0  20   5    11816.27    12500.50    512.22 o 
 -14   0   6    10776.68    10739.58    464.06 o 
 -12   0   6    22337.69    22618.54    703.60 o 
 -10   0   6     6522.80     6333.46    273.44 o 
  -8   0   6     3598.06     3693.60    189.34 o 
  -6   0   6      918.18     1026.99    102.19 o 
  -4   0   6    38345.12    39470.38    922.51 o 
  -2   0   6    23336.09    23233.97    569.05 o 
   0   0   6    17373.76    17884.77    324.88 o 
   2   0   6     7454.11     7531.31    280.96 o 
   4   0   6      702.35      713.86     60.36 o 
   6   0   6     2017.65     1938.29    159.27 o 
   8   0   6    23611.71    24516.56    727.30 o 
  10   0   6     8581.31     8325.51    391.43 o 
  12   0   6     6222.84     6440.74    379.71 o 
 -14   1   6      206.35      136.09    123.05 o 
 -13   1   6     4935.82     5120.11    216.89 o 
 -12   1   6     3100.27     2948.46    231.65 o 
 -11   1   6     6113.36     6194.29    201.27 o 
 -10   1   6      620.99      754.60     96.72 o 
  -9   1   6     1428.14     1522.73    101.25 o 
  -8   1   6     1166.86     1270.31     88.30 o 
  -7   1   6     4159.60     4286.58    137.07 o 
  -6   1   6    17858.07    18614.27    355.32 o 
  -5   1   6    45821.11    46039.80    755.65 o 
  -4   1   6     2054.09     3001.72    142.96 o 
  -3   1   6    36651.32    38391.25    505.01 o 
  -2   1   6      111.22      114.87     38.02 o 
  -1   1   6    63868.73    61398.68    688.16 o 
   0   1   6    25374.60    25582.34    272.74 o 
   1   1   6    36970.16    37244.80    434.65 o 
   2   1   6     2598.77     2748.54     64.65 o 
   3   1   6    14004.88    13891.18    191.37 o 
   4   1   6     1259.42     1269.54     49.10 o 
   5   1   6    21273.91    21625.38    333.10 o 
   6   1   6     1497.90     1416.62    106.95 o 
   7   1   6      852.66     1064.21    112.08 o 
   8   1   6        1.32       58.62     87.92 o 
   9   1   6      769.81      766.80    120.09 o 
  10   1   6       13.37      -22.40    103.43 o 
  11   1   6     9650.61     9315.91    310.29 o 
  12   1   6     1495.05     1565.75    183.32 o 
 -14   2   6     7079.98     7334.67    266.77 o 
 -13   2   6       27.02      -73.27     98.83 o 
 -12   2   6     9673.26     9996.57    285.75 o 
 -11   2   6     1664.80     1871.22    239.16 o 
 -10   2   6     4905.26     5208.50    175.63 o 
  -9   2   6    10140.87    10382.68    252.78 o 
  -8   2   6    10001.58    10012.01    237.94 o 
  -7   2   6      370.55      305.27     63.27 o 
  -6   2   6      850.11      992.94     72.98 o 
  -5   2   6     1472.13     1470.71    139.27 o 
  -4   2   6    34008.50    34235.14    575.80 o 
  -3   2   6     9429.63     9557.40    153.97 o 
  -2   2   6     6805.12     6416.53    213.04 o 
  -1   2   6     3299.89     3426.25     89.31 o 
   0   2   6        2.48       25.61     18.29 o 
   1   2   6     5428.53     5627.13     83.62 o 
   2   2   6    17557.36    17870.59    232.68 o 
   3   2   6     2242.34     2349.23     63.02 o 
   4   2   6    10797.73    10657.38    158.94 o 
   5   2   6     6838.62     7060.60    168.93 o 
   6   2   6      490.98      403.12     78.76 o 
   7   2   6     5325.86     5055.71    185.27 o 
   8   2   6    21519.85    21413.22    466.21 o 
   9   2   6      232.28      355.95    104.97 o 
  10   2   6     3097.54     3255.65    214.44 o 
  11   2   6      824.96      759.01    138.90 o 
 -14   3   6     4161.58     4148.43    207.33 o 
 -13   3   6      387.77      299.88    117.88 o 
 -12   3   6     4065.87     4180.08    188.44 o 
 -11   3   6    15315.75    15854.27    372.01 o 
 -10   3   6     1507.16     1519.21    111.69 o 
  -9   3   6    13254.48    13158.39    297.83 o 
  -8   3   6      432.64      427.27    111.75 o 
  -7   3   6     9824.20     9704.70    226.59 o 
  -6   3   6    19414.04    19255.71    474.12 o 
  -5   3   6    16084.84    16082.56    331.42 o 
  -4   3   6     1033.02      964.07     47.88 o 
  -3   3   6    22481.69    24479.68    389.03 o 
  -2   3   6       43.45       61.57     35.35 o 
  -1   3   6    12061.38    11523.52    189.52 o 
   0   3   6    36169.66    36680.36    728.85 o 
   1   3   6    21644.51    21644.53    238.53 o 
   2   3   6     2298.95     2302.61     51.85 o 
   3   3   6      208.29      176.07     30.97 o 
   4   3   6      663.14      681.72     78.81 o 
   5   3   6    19805.66    19648.17    317.19 o 
   6   3   6    12986.70    12763.55    304.51 o 
   7   3   6     7892.99     7686.08    233.06 o 
   8   3   6       65.19      -20.25     87.41 o 
   9   3   6     7213.33     7423.34    251.97 o 
  10   3   6      652.49      731.25    132.12 o 
  11   3   6     6809.97     6779.00    266.18 o 
 -14   4   6     2606.69     2660.89    177.12 o 
 -13   4   6      250.94      285.18    208.07 o 
 -12   4   6        3.91      -78.24    102.06 o 
 -11   4   6      189.38      190.64    102.00 o 
 -10   4   6      958.58     1265.72    116.56 o 
  -9   4   6     2845.83     2966.04    202.09 o 
  -8   4   6    30537.11    31477.94    669.84 o 
  -7   4   6       49.64        5.40     54.78 o 
  -6   4   6    15468.50    15734.28    317.25 o 
  -5   4   6       44.70       49.81     44.72 o 
  -4   4   6    11710.45    11598.57    192.06 o 
  -3   4   6     3422.26     3150.71     80.10 o 
  -2   4   6     4700.35     4721.98    129.81 o 
  -1   4   6     2876.21     2787.49     66.73 o 
   0   4   6     3352.49     3238.44     64.41 o 
   1   4   6     6217.24     6608.34    107.59 o 
   2   4   6    55513.83    55321.29    775.52 o 
   3   4   6     3721.56     3958.81     84.99 o 
   4   4   6    24662.75    24800.46    378.04 o 
   5   4   6     7779.74     7740.23    167.68 o 
   6   4   6      230.02      199.07     60.74 o 
   7   4   6     3766.38     3752.42    162.71 o 
   8   4   6     4756.33     4645.47    186.49 o 
   9   4   6      145.14       65.28     98.80 o 
  10   4   6      729.22      520.45    191.76 o 
  11   4   6      919.01      923.64    148.11 o 
 -14   5   6      524.19      630.86    273.57 o 
 -13   5   6      275.03      351.08    120.27 o 
 -12   5   6     1113.67     1332.70    173.03 o 
 -11   5   6    25419.90    25496.08    527.32 o 
 -10   5   6      438.05      525.55     78.75 o 
  -9   5   6    35559.98    35349.67    932.96 o 
  -8   5   6      564.43      575.09    205.78 o 
  -7   5   6    16976.67    17310.57    352.30 o 
  -6   5   6     2132.62     2124.22     78.66 o 
  -5   5   6     7647.49     7844.60    151.68 o 
  -4   5   6      678.35      672.20     49.50 o 
  -3   5   6    16227.50    15701.93    244.76 o 
  -2   5   6     1098.20     1198.43     77.98 o 
  -1   5   6    15598.11    16412.70    250.22 o 
   0   5   6    11390.94    11583.32    157.26 o 
   1   5   6    12189.14    12227.94    153.58 o 
   2   5   6       57.19       94.18     43.18 o 
   3   5   6    22282.19    23009.51    289.58 o 
   4   5   6       44.04       28.10     34.83 o 
   5   5   6    19682.14    19337.89    318.68 o 
   6   5   6       78.20      107.38     58.06 o 
   7   5   6     6689.30     6448.19    211.87 o 
   8   5   6      123.83       29.59     81.15 o 
   9   5   6    19322.96    19006.61    444.78 o 
  10   5   6      209.45       71.09    146.02 o 
  11   5   6     7880.31     7664.93    281.98 o 
 -13   6   6     2099.11     2337.48    173.71 o 
 -12   6   6       31.93      -33.32     97.56 o 
 -11   6   6     1028.34     1485.42    136.86 o 
 -10   6   6     5192.55     5389.47    193.72 o 
  -9   6   6     6788.92     6967.46    264.65 o 
  -7   6   6       49.52      128.07     47.38 o 
  -6   6   6    16539.19    17250.16    293.06 o 
  -5   6   6     3112.37     3152.11     93.37 o 
  -4   6   6     3613.80     3651.04     98.36 o 
  -3   6   6      429.59      438.11     48.90 o 
  -2   6   6    30654.66    31952.95    555.36 o 
  -1   6   6      341.55      385.68     58.29 o 
   0   6   6      122.90       47.18     23.98 o 
   1   6   6    15740.73    15370.69    186.44 o 
   2   6   6    61275.97    62680.50    969.33 o 
   3   6   6     2745.65     2650.46     89.20 o 
   4   6   6     7001.04     6317.66    253.56 o 
   5   6   6     4154.22     3790.70    218.14 o 
   6   6   6     2678.84     2704.07    106.03 o 
   7   6   6     1471.81     1501.57    136.85 o 
   8   6   6     1320.96     1369.48    142.07 o 
   9   6   6        0.74       45.25     98.92 o 
  10   6   6      156.48      302.36    122.67 o 
  11   6   6       85.48      -40.76    170.61 o 
 -13   7   6      274.27      243.46    133.09 o 
 -12   7   6     6155.18     6431.82    339.19 o 
 -11   7   6     8720.58     8875.20    392.19 o 
 -10   7   6      187.41      122.58    143.47 o 
  -9   7   6     1492.10     1539.80     77.36 o 
  -8   7   6     2137.86     2088.02    120.00 o 
  -7   7   6     2330.39     2445.20    128.29 o 
  -6   7   6    14920.77    15028.63    256.23 o 
  -5   7   6     3613.93     3641.12    103.90 o 
  -4   7   6     3750.42     3764.42    107.51 o 
  -3   7   6      730.86      855.79     63.49 o 
  -2   7   6     1285.78     1258.67     99.39 o 
  -1   7   6     9601.01     9543.34    219.25 o 
   0   7   6    55812.06    54671.78    559.79 o 
   1   7   6     3845.68     3714.22     73.67 o 
   2   7   6      377.14      339.03     38.74 o 
   3   7   6     1936.12     1941.55     67.63 o 
   4   7   6      379.22      284.62     79.59 o 
   5   7   6     5164.61     3714.75    177.88 o 
   6   7   6     7291.24     7145.64    145.67 o 
   7   7   6      717.96      651.01     88.03 o 
   8   7   6       54.25      -10.57     88.03 o 
   9   7   6     4650.94     4549.61    197.29 o 
  10   7   6      299.29      249.35    117.21 o 
  11   7   6     7403.14     7597.20    284.28 o 
 -13   8   6     1008.42     1198.31    125.63 o 
 -12   8   6     5584.18     5982.92    244.26 o 
 -11   8   6       23.84      -45.98     87.43 o 
 -10   8   6     4299.97     4534.24    181.62 o 
  -9   8   6    15693.39    15967.50    311.81 o 
  -7   8   6     5229.88     5493.11    142.27 o 
  -6   8   6      687.24      794.04    123.85 o 
  -5   8   6     2457.26     2618.06    101.48 o 
  -4   8   6     7521.21     7438.05    158.69 o 
  -3   8   6      217.41      206.12     50.33 o 
  -2   8   6    47080.70    46544.14   1053.49 o 
  -1   8   6     1987.53     2108.59    226.42 o 
   0   8   6     1231.30     1118.34     51.35 o 
   1   8   6     2886.71     2879.38     65.84 o 
   2   8   6    17065.22    17208.13    210.30 o 
   3   8   6     1357.29     1324.84     70.81 o 
   4   8   6       58.02       58.46     41.05 o 
   5   8   6    14772.52    14977.92    230.32 o 
   6   8   6     3820.91     3719.59    156.06 o 
   7   8   6      129.86      153.38     62.75 o 
   8   8   6     6236.99     6229.51    174.35 o 
   9   8   6     1272.28     1165.54    108.96 o 
  10   8   6     4551.06     4804.65    171.40 o 
 -13   9   6     1381.19     1510.77    207.56 o 
 -12   9   6     1576.29     1944.68    168.45 o 
 -11   9   6     3433.25     3345.86    169.77 o 
 -10   9   6     2085.96     2096.31    404.55 o 
  -9   9   6      613.09      848.19    115.44 o 
  -8   9   6      593.49      715.87    154.94 o 
  -7   9   6     1989.48     2025.71     94.22 o 
  -6   9   6     2020.86     2073.18     91.04 o 
  -5   9   6    27535.79    28161.21    426.12 o 
  -4   9   6     1163.61     1212.42     77.20 o 
  -3   9   6    28810.36    28564.44    426.70 o 
  -2   9   6     1732.21     1730.78     99.07 o 
  -1   9   6    25818.27    26261.55    484.89 o 
   0   9   6    12727.25    12657.80    273.64 o 
   1   9   6    11699.09    11582.29    180.56 o 
   2   9   6     1679.01     1380.06     68.01 o 
   4   9   6      777.80      885.48    149.82 o 
   5   9   6    13979.95    14204.82    224.61 o 
   6   9   6       72.29       48.45     52.59 o 
   7   9   6     2608.85     2658.24    116.23 o 
   8   9   6      241.26      257.24     77.01 o 
   9   9   6     2788.26     2536.34    162.41 o 
  10   9   6     1217.45     1082.00    119.84 o 
 -12  10   6    14044.80    14424.06    381.55 o 
 -11  10   6     1562.66     1840.72    216.36 o 
 -10  10   6     3007.17     2964.66    160.22 o 
  -9  10   6     3080.18     3235.07    161.71 o 
  -8  10   6     9818.80    10172.71    276.35 o 
  -7  10   6     4417.05     4551.12    139.29 o 
  -6  10   6     1715.21     1795.47     90.81 o 
  -5  10   6     7821.92     7751.04    258.18 o 
  -4  10   6    38562.16    38973.89    563.27 o 
  -3  10   6     2742.06     2551.41    138.38 o 
  -2  10   6    13043.16    12858.60    288.51 o 
  -1  10   6      341.43      330.30     67.93 o 
   0  10   6       68.62       66.65     54.27 o 
   1  10   6     4029.38     3909.41    111.08 o 
   2  10   6     2140.61     2226.70    116.96 o 
   3  10   6      146.31      156.56     57.10 o 
   4  10   6     5867.43     6015.46    154.01 o 
   5  10   6     8531.09     8705.32    196.20 o 
   6  10   6     1299.29     1424.72     95.80 o 
   7  10   6     3989.00     4037.70    139.95 o 
   8  10   6    33225.13    34199.93    662.57 o 
   9  10   6      184.53      259.23    139.40 o 
  10  10   6     7648.36     8220.98    282.10 o 
 -12  11   6      356.89      470.81    131.89 o 
 -11  11   6      747.95      800.48    145.13 o 
 -10  11   6     3079.37     3066.98    222.34 o 
  -9  11   6      254.44      145.92     96.65 o 
  -8  11   6      916.29      827.81    208.63 o 
  -7  11   6     1625.04     1698.53     94.21 o 
  -6  11   6    11211.96    11598.06    235.53 o 
  -5  11   6    22182.16    22646.88    372.56 o 
  -4  11   6       43.83       46.08     55.17 o 
  -3  11   6       81.95      139.14     67.83 o 
  -2  11   6     1460.67     1580.77    104.85 o 
  -1  11   6     5717.72     6017.02    181.09 o 
   0  11   6     2044.28     2108.95    197.63 o 
   1  11   6    11421.09    11037.64    209.25 o 
   2  11   6     1021.52     1035.40    105.36 o 
   3  11   6    13830.53    14039.12    261.10 o 
   4  11   6     2109.46     2102.79    109.53 o 
   5  11   6    11666.64    11969.46    243.88 o 
   6  11   6    23562.89    23577.62    396.45 o 
   7  11   6     3090.90     3143.45    129.83 o 
   8  11   6      337.74      405.46    112.85 o 
   9  11   6      100.23       47.13    104.31 o 
 -11  12   6      292.03      203.89    118.76 o 
 -10  12   6       78.54      -28.67    102.28 o 
  -9  12   6     1676.78     1888.96    149.50 o 
  -8  12   6    25745.88    26872.87    553.95 o 
  -7  12   6        5.53       19.56     64.70 o 
  -6  12   6      295.98      116.05    114.28 o 
  -5  12   6     2212.03     2162.44    105.19 o 
  -4  12   6    15082.83    15001.59    278.85 o 
  -3  12   6    10731.00    10908.49    271.98 o 
  -2  12   6     1017.54     1026.14    106.19 o 
  -1  12   6     8119.00     8358.11    225.54 o 
   0  12   6       49.98      -11.23     61.94 o 
   1  12   6     1118.79      949.00    174.95 o 
   2  12   6      317.47      289.25     93.28 o 
   3  12   6     6366.12     6224.78    161.48 o 
   4  12   6    20395.62    20570.35    354.95 o 
   5  12   6     4525.47     4779.95    153.02 o 
   6  12   6     1187.20     1405.65    172.39 o 
   7  12   6     6712.89     6662.68    187.37 o 
   8  12   6    11128.56    11688.34    440.36 o 
   9  12   6     1783.51     1757.61    232.67 o 
 -11  13   6     9804.62    10442.68    327.57 o 
 -10  13   6     4741.59     4746.28    216.26 o 
  -9  13   6     7070.16     7402.87    258.42 o 
  -8  13   6     3879.03     3970.54    188.55 o 
  -7  13   6     9482.08     9480.64    220.39 o 
  -6  13   6    11954.50    12281.96    255.33 o 
  -5  13   6    13907.56    14359.32    279.67 o 
  -4  13   6      949.49     1001.86     93.74 o 
  -3  13   6      110.82      102.67     82.44 o 
  -2  13   6     1134.94     1180.33    110.06 o 
  -1  13   6    12134.03    12286.84    296.17 o 
   0  13   6      472.63      315.57    215.46 o 
   1  13   6    11291.21    11217.66    419.46 o 
   2  13   6      947.67     1022.56    179.81 o 
   3  13   6     8849.52     8680.86    200.78 o 
   4  13   6     1791.09     1738.94    128.84 o 
   5  13   6    12488.73    12378.02    325.10 o 
   6  13   6    15369.83    15168.72    375.28 o 
   7  13   6     2234.45     2426.34    156.66 o 
   8  13   6      214.01      335.19    277.90 o 
 -10  14   6     1986.40     2258.11    183.38 o 
  -9  14   6       59.71        2.13    111.51 o 
  -8  14   6    14799.18    15275.87    393.13 o 
  -7  14   6        4.92       -0.23     77.33 o 
  -6  14   6     5512.66     5942.62    172.68 o 
  -5  14   6     3499.55     3562.48    136.46 o 
  -4  14   6      481.68      293.60     96.06 o 
  -3  14   6    11473.69    11729.35    362.89 o 
  -2  14   6     4562.00     4612.41    212.92 o 
  -1  14   6    13045.21    13761.44    324.48 o 
   0  14   6      580.44      263.07    339.19 o 
   1  14   6     7845.62     7613.50    339.19 o 
   2  14   6    18036.86    18372.58    651.11 o 
   3  14   6     1788.51     2020.50    155.32 o 
   4  14   6     8121.16     8333.82    260.02 o 
   5  14   6     1332.41     1544.19    233.56 o 
   6  14   6     1194.00     1239.19    349.76 o 
   7  14   6        5.27       38.39    105.72 o 
   8  14   6     1458.90     1681.62    391.05 o 
  -9  15   6     4975.39     5397.33    238.10 o 
  -8  15   6        8.31      -64.25    112.47 o 
  -7  15   6     7350.88     7590.06    264.65 o 
  -6  15   6      891.53      930.25    221.08 o 
  -5  15   6     1410.37     1283.36    108.17 o 
  -4  15   6     1412.58     1519.27    140.74 o 
  -3  15   6     1983.91     2041.66    136.21 o 
  -2  15   6      794.16      825.06    161.69 o 
  -1  15   6     4221.94     4328.09    256.24 o 
   0  15   6     8318.80     7874.45    346.83 o 
   1  15   6     4573.91     4607.70    275.48 o 
   2  15   6      296.35      117.48    123.60 o 
   3  15   6      443.24      513.56    195.08 o 
   4  15   6      420.05      254.88    110.09 o 
   5  15   6     4492.50     4290.56    205.84 o 
   6  15   6      303.99      212.14    121.88 o 
   7  15   6     2522.31     2537.74    175.18 o 
  -8  16   6     1312.62     1298.55    169.99 o 
  -7  16   6     3639.04     3610.06    192.32 o 
  -6  16   6     3946.72     4021.69    157.35 o 
  -5  16   6      603.83      222.27    108.55 o 
  -4  16   6     1108.20     1203.66    277.13 o 
  -3  16   6      328.85      359.63    143.73 o 
  -2  16   6    19112.89    19142.91    426.57 o 
  -1  16   6        4.46       -1.34     83.70 o 
   0  16   6     2259.56     2098.07    192.40 o 
   1  16   6     8593.82     8150.70    375.12 o 
   2  16   6    18277.49    18507.51    620.27 o 
   3  16   6     3985.19     4359.64    199.41 o 
   4  16   6      113.36        4.20    209.35 o 
   5  16   6      407.08      370.12    128.01 o 
   6  16   6     1327.35     1166.79    236.49 o 
  -7  17   6     4917.22     4875.46    225.53 o 
  -6  17   6      393.77      427.41    101.94 o 
  -5  17   6     7051.89     7586.87    255.89 o 
  -4  17   6     3459.86     3275.82    322.24 o 
  -3  17   6      847.05      853.18    128.00 o 
  -2  17   6     1811.65     1694.49    244.77 o 
  -1  17   6     4876.95     4914.52    302.62 o 
   0  17   6    16633.08    15836.82    557.84 o 
   1  17   6     3913.45     3797.83    271.91 o 
   2  17   6      541.13      580.01    177.88 o 
   3  17   6     1390.27     1541.25    229.86 o 
   4  17   6     1158.53      979.92    148.75 o 
   5  17   6     4102.24     4269.69    217.34 o 
  -6  18   6       92.97      -57.34    183.99 o 
  -5  18   6     2435.48     2421.53    169.99 o 
  -4  18   6     2424.95     2130.75    162.47 o 
  -3  18   6      966.59      907.89    137.76 o 
  -2  18   6    16070.54    16141.90    396.28 o 
  -1  18   6     1416.86     1386.82    150.93 o 
   0  18   6       24.77       66.26    160.80 o 
   1  18   6      226.39      129.97    161.82 o 
   2  18   6     2900.78     3299.37    265.54 o 
   3  18   6     4973.20     4975.43    326.19 o 
   4  18   6      146.44      174.56    188.83 o 
  -4  19   6     3127.13     3050.63    202.21 o 
  -3  19   6     1034.51      988.07    237.00 o 
  -2  19   6     1244.30     1123.37    147.34 o 
  -1  19   6     1754.77     1219.39    214.06 o 
   0  19   6     6800.91     6187.94    351.67 o 
   1  19   6      823.36      549.94    198.01 o 
   2  19   6      232.96      344.54    193.68 o 
 -13   0   7     3091.34     3389.33    271.91 o 
 -11   0   7    19590.43    19991.94    606.00 o 
  -9   0   7     4052.97     4026.93    212.53 o 
  -7   0   7    41797.62    40469.34    980.87 o 
  -5   0   7    29489.75    29477.97    733.67 o 
  -3   0   7     7746.92     7833.42    259.17 o 
  -1   0   7     4929.00     4720.82    214.06 o 
   1   0   7      773.38      793.89    107.03 o 
   3   0   7     6023.13     5949.07    153.91 o 
   5   0   7    62919.75    62744.86   1497.93 o 
   7   0   7    19869.65    20317.62    631.74 o 
   9   0   7     4889.19     4781.25    283.38 o 
  11   0   7     5399.45     5130.12    327.21 o 
 -14   1   7     1783.97     2294.71    194.29 o 
 -13   1   7      808.55     1266.79    219.67 o 
 -12   1   7     2176.28     2707.64    216.61 o 
 -11   1   7      600.27      730.45    105.23 o 
 -10   1   7     4591.64     4433.58    165.31 o 
  -9   1   7    10398.19    10937.90    458.07 o 
  -8   1   7    27966.30    27500.22    509.45 o 
  -7   1   7       14.37      -36.06     54.75 o 
  -6   1   7    40680.60    39754.98    677.36 o 
  -5   1   7     5470.88     5591.37    322.37 o 
  -4   1   7    21289.60    21655.84   1014.89 o 
  -3   1   7    17320.31    17567.92    330.93 o 
  -2   1   7      624.27      475.34     51.72 o 
  -1   1   7       92.62      114.09     30.24 o 
   0   1   7    40261.45    39153.40    573.61 o 
   1   1   7     1713.60     1767.39     58.28 o 
   2   1   7    20245.43    20267.37    353.11 o 
   3   1   7    15595.51    15867.54    219.12 o 
   4   1   7    11418.08    11364.36    207.43 o 
   5   1   7      557.44      499.21     86.77 o 
   6   1   7       96.51       90.62     72.33 o 
   7   1   7      220.50      201.68     92.52 o 
   8   1   7     4570.37     4539.39    190.10 o 
   9   1   7      777.18      806.68    132.78 o 
  10   1   7      218.21       69.82    113.75 o 
  11   1   7       42.21       -0.12    113.78 o 
 -14   2   7       11.13      -58.80    124.89 o 
 -13   2   7     2255.83     2522.37    238.02 o 
 -12   2   7     1237.58     1441.87    203.87 o 
 -11   2   7    18316.42    18613.35    406.97 o 
 -10   2   7     3006.38     2978.05    142.17 o 
  -9   2   7      164.89      211.61     77.64 o 
  -8   2   7      402.38      398.34     76.02 o 
  -7   2   7    16481.40    16674.27    340.45 o 
  -6   2   7      684.08      579.51     72.25 o 
  -5   2   7    20131.51    20407.80    383.91 o 
  -4   2   7     5972.03     5734.62    111.60 o 
  -3   2   7      701.23      658.76     39.80 o 
  -2   2   7     1774.21     1670.92     84.61 o 
  -1   2   7    23616.31    22970.87    291.81 o 
   0   2   7    13919.17    14079.33    246.72 o 
   1   2   7     7971.84     8132.46    112.80 o 
   2   2   7    15146.67    15650.71    244.60 o 
   3   2   7     1154.21     1234.83     53.94 o 
   4   2   7    11833.09    12028.04    219.38 o 
   5   2   7    28837.73    29249.32    683.73 o 
   6   2   7     3092.11     3144.05    145.59 o 
   7   2   7     2040.23     2082.05    136.17 o 
   8   2   7     1065.83     1175.42    139.47 o 
   9   2   7     6088.07     5972.68    288.35 o 
  10   2   7     6716.39     6765.97    259.11 o 
  11   2   7     4202.52     4411.28    224.61 o 
 -14   3   7     8452.32     9479.81    315.17 o 
 -13   3   7     3071.74     3512.41    266.05 o 
 -12   3   7     7622.10     7977.75    260.65 o 
 -11   3   7     4764.04     4990.61    223.24 o 
 -10   3   7    13201.96    13880.01    325.92 o 
  -9   3   7    23199.40    23243.63    458.42 o 
  -8   3   7     4990.55     5168.14    240.18 o 
  -7   3   7      190.39      129.91     63.62 o 
  -6   3   7     2533.47     2524.15    132.13 o 
  -5   3   7     3937.63     4069.31    121.41 o 
  -4   3   7    17052.01    18092.56    271.34 o 
  -3   3   7    28517.66    29244.72    723.29 o 
  -2   3   7    18142.60    17381.65    403.28 o 
  -1   3   7     1777.44     1872.34     80.38 o 
   0   3   7     1451.51     1489.91     47.31 o 
   1   3   7     4228.54     4313.11     75.29 o 
   2   3   7    41959.39    43026.77    447.72 o 
   3   3   7    22948.88    23180.61    298.36 o 
   4   3   7      291.31      322.05     54.26 o 
   5   3   7       63.72       49.19     51.33 o 
   6   3   7    14553.65    14719.24    343.79 o 
   7   3   7       99.13      138.68     85.95 o 
   8   3   7     6835.58     6789.77    291.92 o 
   9   3   7     1563.62     1435.43    259.55 o 
  10   3   7      351.12      268.89    135.19 o 
  11   3   7      998.64     1060.25    165.22 o 
 -14   4   7      340.36      440.12    141.62 o 
 -13   4   7     5558.56     6061.67    247.57 o 
 -12   4   7       98.44      143.49    106.11 o 
 -11   4   7     7253.47     7808.71    353.20 o 
 -10   4   7      263.15      214.08     90.38 o 
  -9   4   7      258.31      193.10     72.68 o 
  -8   4   7      655.56      597.97    153.41 o 
  -7   4   7     5280.52     5372.64    166.18 o 
  -6   4   7       24.02      141.25    113.00 o 
  -5   4   7     4645.35     4654.37    109.51 o 
  -4   4   7     2369.28     2521.96     76.58 o 
  -3   4   7     1862.32     2027.48    209.15 o 
  -2   4   7      179.07      186.54     50.37 o 
  -1   4   7    68102.55    66962.37    962.39 o 
   0   4   7      638.48      362.96     63.01 o 
   1   4   7    22789.38    22986.95    288.46 o 
   2   4   7     1398.71     1383.62     73.99 o 
   3   4   7    28278.28    29303.58    713.98 o 
   4   4   7     1454.88     1446.71     77.03 o 
   5   4   7     5059.78     5030.93    136.71 o 
   6   4   7      896.24      907.43    134.04 o 
   7   4   7     2176.38     2300.65    134.23 o 
   8   4   7     1121.72     1252.36    222.98 o 
   9   4   7      707.88      806.28    127.95 o 
  10   4   7      583.03      396.75    127.86 o 
  11   4   7     9795.04     9680.47    325.87 o 
 -13   5   7        8.92      -49.98    110.34 o 
 -12   5   7    19859.56    21273.76    479.49 o 
 -11   5   7      962.71     1173.61    134.02 o 
 -10   5   7    13280.42    13165.63    472.47 o 
  -9   5   7        2.38       21.81     70.48 o 
  -8   5   7     2105.88     2084.94    115.12 o 
  -7   5   7     1934.19     1861.22     80.92 o 
  -6   5   7    32567.84    33314.17    475.41 o 
  -5   5   7     1578.36     1514.76     68.13 o 
  -4   5   7    13894.03    13700.80    226.88 o 
  -3   5   7     1154.19     1191.80     74.04 o 
  -2   5   7    26232.77    26028.82    468.27 o 
  -1   5   7     1346.68     1324.51     61.04 o 
   0   5   7     8049.40     7613.70    111.85 o 
   1   5   7        6.10       15.77     27.20 o 
   2   5   7    17452.45    17595.26    301.74 o 
   3   5   7        8.94      126.63     46.71 o 
   4   5   7     1547.73     1642.19     67.35 o 
   5   5   7     1399.18     1411.05     82.30 o 
   6   5   7    21893.72    21859.32    710.61 o 
   7   5   7     5046.81     4958.83    193.61 o 
   8   5   7    17165.40    17311.02    413.49 o 
   9   5   7     1947.52     1953.17    161.08 o 
  10   5   7      640.27      619.52    135.50 o 
 -13   6   7     1795.11     2375.33    274.71 o 
 -12   6   7       60.75       75.69    154.69 o 
 -11   6   7     4773.72     4934.21    199.71 o 
 -10   6   7      320.48      170.95    182.59 o 
  -9   6   7     1581.85     1720.99     91.87 o 
  -8   6   7       29.48        2.47     53.18 o 
  -7   6   7     1137.56     1113.13     75.72 o 
  -6   6   7     4860.71     4626.29    121.01 o 
  -5   6   7    13590.69    13674.08    235.19 o 
  -4   6   7     5342.63     5268.30    122.63 o 
  -3   6   7       89.01      144.85     42.88 o 
  -2   6   7     6764.83     6662.21    176.14 o 
  -1   6   7    40183.05    38975.02    534.41 o 
   0   6   7       19.81       20.20     29.35 o 
   1   6   7     5173.84     4993.99     88.58 o 
   2   6   7      488.15      403.82     38.15 o 
   3   6   7    10153.74     9462.47    291.68 o 
   4   6   7     1815.10     1654.13    106.30 o 
   5   6   7     4117.35     4035.21    105.16 o 
   6   6   7    11362.37    11445.48    234.41 o 
   7   6   7      289.30      156.28     92.98 o 
   8   6   7     2954.04     3002.61    166.18 o 
   9   6   7     1032.45      983.76    303.89 o 
  10   6   7     6351.92     6344.51    292.93 o 
 -13   7   7      248.57      183.99    185.27 o 
 -12   7   7     1723.68     2132.98    260.95 o 
 -11   7   7     1008.31     1210.24    126.95 o 
 -10   7   7     5579.59     5480.82    154.17 o 
  -9   7   7     7202.79     7209.33    173.56 o 
  -8   7   7    20188.58    20524.59    339.28 o 
  -7   7   7     1907.86     1983.61    106.51 o 
  -6   7   7      115.12      312.96    149.27 o 
  -5   7   7     8380.53     8952.23    197.42 o 
  -4   7   7    27912.78    27982.37    414.78 o 
  -3   7   7    39322.27    40005.87    851.79 o 
  -2   7   7     6932.20     7262.02    192.71 o 
  -1   7   7      649.12      573.88    145.00 o 
   0   7   7      480.07      401.66     49.33 o 
   1   7   7      265.39      298.11     54.58 o 
   2   7   7     8933.95     8960.42    148.25 o 
   3   7   7     4928.81     4956.32    109.84 o 
   4   7   7    13206.19    13452.55    210.84 o 
   5   7   7      158.79      107.72     48.54 o 
   6   7   7     2305.55     2334.77    105.78 o 
   7   7   7     2157.18     2036.67    104.37 o 
   8   7   7    20692.48    21133.43    375.68 o 
   9   7   7     3780.85     3673.61    147.73 o 
  10   7   7      117.04       51.45    114.78 o 
 -13   8   7     3600.10     3735.96    192.71 o 
 -12   8   7     3017.49     3117.68    287.71 o 
 -11   8   7     3430.08     3377.26    168.67 o 
 -10   8   7     4382.76     4410.86    181.55 o 
  -9   8   7     1553.32     1414.11    157.97 o 
  -8   8   7      496.86      517.73     77.76 o 
  -7   8   7     9495.34     9805.10    203.12 o 
  -6   8   7     3093.51     3318.84    111.14 o 
  -5   8   7    16009.50    16456.13    287.52 o 
  -4   8   7     2878.23     2940.97     99.72 o 
  -3   8   7     3985.58     3922.91    144.68 o 
  -2   8   7     1057.35     1106.88     84.59 o 
  -1   8   7     7620.07     7418.31    196.60 o 
   0   8   7     1096.73     1022.07     67.56 o 
   1   8   7        6.22       -1.44     32.27 o 
   2   8   7     6140.83     6220.55    123.94 o 
   3   8   7      170.46      130.03     44.61 o 
   4   8   7     1411.62     1380.93     67.65 o 
   5   8   7    22121.63    22164.71    367.36 o 
   7   8   7     4991.20     5334.71    158.03 o 
   8   8   7      597.61      614.11     96.14 o 
   9   8   7     7907.29     8223.35    218.21 o 
  10   8   7     1875.27     2347.57    199.48 o 
 -12   9   7     3830.75     4295.13    199.06 o 
 -11   9   7        7.61        2.98    103.61 o 
 -10   9   7     2329.48     2340.75    188.83 o 
  -9   9   7       15.27      -41.16     62.83 o 
  -8   9   7    20536.26    21016.05    354.10 o 
  -7   9   7     1723.70     1802.38     94.93 o 
  -6   9   7    16533.22    16950.13    295.01 o 
  -5   9   7        8.81      -20.29     53.15 o 
  -4   9   7    15699.37    16253.91    282.85 o 
  -3   9   7     8938.60     8730.80    251.52 o 
  -2   9   7     1506.95     1476.73    135.45 o 
  -1   9   7     9590.52     9565.69    444.94 o 
   0   9   7    28756.78    28559.38    523.46 o 
   1   9   7     6735.60     6500.19    127.36 o 
   2   9   7    18190.77    19030.87    399.06 o 
   3   9   7      515.40      488.17     69.16 o 
   4   9   7    10858.63    10925.83    260.32 o 
   5   9   7     2414.73     2668.39    200.56 o 
   6   9   7      341.71      289.00     72.34 o 
   7   9   7      651.72      438.99    212.71 o 
   8   9   7     5917.88     6182.47    186.41 o 
   9   9   7      167.06      117.91    106.36 o 
 -12  10   7     6089.93     6122.44    258.66 o 
 -11  10   7    11202.62    11819.82    331.98 o 
 -10  10   7     2421.96     2467.08    152.64 o 
  -9  10   7       11.24      -38.38     65.79 o 
  -8  10   7     2324.44     2475.34    156.51 o 
  -7  10   7    12345.54    12690.57    319.48 o 
  -6  10   7     3070.14     3069.25    116.21 o 
  -5  10   7     8066.06     8289.21    186.97 o 
  -4  10   7        0.44       28.08     55.12 o 
  -3  10   7      922.44      855.81    116.08 o 
  -2  10   7      533.91      350.69     76.63 o 
  -1  10   7      650.19      660.40     97.73 o 
   0  10   7    14866.79    14490.74    315.44 o 
   1  10   7     3705.07     3652.94     97.77 o 
   2  10   7     2134.89     1957.13     92.96 o 
   3  10   7      202.49      201.36     80.00 o 
   4  10   7     7354.06     7384.23    224.81 o 
   5  10   7    21894.17    21401.99    365.14 o 
   6  10   7     1962.51     1899.80    110.70 o 
   7  10   7     5085.60     5602.41    204.29 o 
   8  10   7      624.01      643.32    130.99 o 
   9  10   7    10065.92    10487.32    310.42 o 
 -11  11   7     3715.30     3636.29    192.97 o 
 -10  11   7     4030.96     4095.44    191.05 o 
  -9  11   7    21763.29    22533.52    552.23 o 
  -8  11   7     9958.57    10476.54    231.28 o 
  -7  11   7       67.92       53.48     72.06 o 
  -6  11   7    11027.16    11008.41    228.59 o 
  -5  11   7      743.13      676.86     81.38 o 
  -4  11   7     9281.68     9580.54    207.07 o 
  -3  11   7      783.03      860.31     99.36 o 
  -2  11   7    12899.63    13158.44    305.38 o 
  -1  11   7       22.33      -20.02     62.78 o 
   0  11   7     6466.20     6527.77    227.19 o 
   1  11   7    10131.40     9681.32    253.22 o 
   2  11   7    39994.95    38947.91    572.98 o 
   3  11   7    13341.79    13499.23    440.74 o 
   4  11   7       87.68      206.36    151.11 o 
   5  11   7       31.40       80.72     68.57 o 
   6  11   7     2058.95     2153.17    111.99 o 
   7  11   7       51.01       38.87     82.37 o 
   8  11   7      157.89      208.10    112.19 o 
   9  11   7       48.58      165.87    125.70 o 
 -11  12   7    15546.33    16347.05    419.18 o 
 -10  12   7     1237.78     1593.86    163.47 o 
  -9  12   7      191.64      171.66     98.72 o 
  -8  12   7      121.89      157.54     77.97 o 
  -7  12   7    16944.86    17338.07    321.38 o 
  -6  12   7     3640.45     3636.59    163.16 o 
  -5  12   7     1968.75     1859.71    100.94 o 
  -4  12   7     6320.48     6098.61    204.42 o 
  -3  12   7      158.18       77.45     77.34 o 
  -2  12   7      924.13     1002.35    185.27 o 
  -1  12   7     9855.47     9866.60    255.51 o 
   0  12   7     2675.20     2590.10    127.36 o 
   1  12   7    14666.40    14541.23    495.66 o 
   2  12   7     1732.13     1728.16    120.54 o 
   3  12   7     5134.63     4860.54    290.41 o 
   4  12   7     7355.95     7631.25    192.04 o 
   5  12   7    11195.33    11820.93    396.90 o 
   6  12   7       45.05       45.85     81.41 o 
   7  12   7       27.33       14.82     85.53 o 
   8  12   7     1904.48     1834.98    354.86 o 
 -10  13   7     3492.23     3736.02    199.06 o 
  -9  13   7    11954.75    12680.88    351.46 o 
  -8  13   7     1447.54     1601.39    176.71 o 
  -7  13   7     2025.48     1970.65    113.99 o 
  -6  13   7     6046.24     6067.07    175.74 o 
  -5  13   7      647.68      785.69    114.43 o 
  -4  13   7     4295.70     4390.00    175.75 o 
  -3  13   7     3994.77     4103.70    170.75 o 
  -2  13   7    21358.16    21479.50    458.20 o 
  -1  13   7     2760.14     2786.30    233.30 o 
   0  13   7      135.83       91.01     76.52 o 
   1  13   7      796.19     1047.63    170.23 o 
   2  13   7     6377.75     6405.40    269.23 o 
   3  13   7     9166.07     9228.60    262.95 o 
   4  13   7       87.94       75.10     73.92 o 
   5  13   7     6509.57     6764.95    256.65 o 
   6  13   7     7278.76     7828.38    258.79 o 
   7  13   7     4807.91     5105.47    217.99 o 
 -10  14   7        1.67       -3.09    130.42 o 
  -9  14   7      795.88      879.61    149.33 o 
  -8  14   7     1888.98     1877.40    155.11 o 
  -7  14   7     4224.58     4277.16    156.02 o 
  -6  14   7     5941.60     6317.05    191.63 o 
  -5  14   7    10139.07    10224.11    284.85 o 
  -4  14   7     3507.33     3441.98    163.25 o 
  -3  14   7        1.19      -80.66     83.25 o 
  -2  14   7    11398.87    11400.02    295.39 o 
  -1  14   7    18468.02    19065.43    418.44 o 
   0  14   7     4058.98     3962.76    163.22 o 
   1  14   7    11791.38    11553.02    440.10 o 
   2  14   7     1893.40     1860.05    195.97 o 
   3  14   7     1386.13     1446.65    142.04 o 
   4  14   7     1761.77     1881.64    158.30 o 
   5  14   7      555.58      694.41    144.49 o 
   6  14   7     7359.63     7340.30    525.09 o 
   7  14   7       62.14       35.20    198.26 o 
  -9  15   7      904.23     1274.00    164.88 o 
  -8  15   7     5347.89     5511.13    233.89 o 
  -7  15   7     1563.76     1597.94    198.73 o 
  -6  15   7     9473.81     9708.44    237.33 o 
  -5  15   7     6453.87     6684.67    234.68 o 
  -4  15   7    10006.57    10067.66    320.33 o 
  -3  15   7     6410.05     6798.53    227.53 o 
  -2  15   7     7387.44     7373.62    234.08 o 
  -1  15   7      180.89      226.85     96.91 o 
   0  15   7     6736.44     6366.07    325.43 o 
   1  15   7       48.56      -25.99    128.69 o 
   2  15   7       15.48      -97.35    134.55 o 
   3  15   7     2571.31     2327.63    154.33 o 
   4  15   7     1799.67     1936.46    151.57 o 
   5  15   7      151.02      203.60    115.44 o 
   6  15   7     2971.71     3022.83    184.08 o 
  -8  16   7       67.94      179.34    151.63 o 
  -7  16   7     1325.97     1386.32    130.68 o 
  -6  16   7     5223.32     5172.77    176.46 o 
  -5  16   7    17472.95    17493.60    415.84 o 
  -4  16   7        8.17       26.02     99.99 o 
  -3  16   7      926.00      883.79    124.68 o 
  -2  16   7     1565.21     1706.45    144.42 o 
  -1  16   7    17593.76    17637.91    403.09 o 
   0  16   7     5540.02     5337.81    305.80 o 
   1  16   7     1023.98      997.94    191.64 o 
   2  16   7     1308.68     1381.21    211.26 o 
   3  16   7     1648.55     2065.71    247.70 o 
   4  16   7       27.30       34.39    146.91 o 
   5  16   7     1015.66     1097.13    290.51 o 
  -7  17   7      568.86      654.46    146.05 o 
  -6  17   7     1144.76      766.41    139.26 o 
  -5  17   7     2460.51     2425.79    167.39 o 
  -4  17   7     5970.09     6113.89    230.29 o 
  -3  17   7    21590.79    21426.66    476.46 o 
  -2  17   7        5.23      -78.00     99.87 o 
  -1  17   7     4233.75     4554.95    295.10 o 
   0  17   7     1182.94     1460.47    225.28 o 
   1  17   7     2827.39     2866.91    246.94 o 
   2  17   7      590.35      540.00    188.07 o 
   3  17   7       41.06      -51.73    158.51 o 
   4  17   7     3785.08     4124.97    217.41 o 
  -5  18   7     5761.35     5752.29    235.13 o 
  -4  18   7      127.79       92.21    113.83 o 
  -3  18   7      167.70      132.11    118.21 o 
  -2  18   7      107.58       64.72    116.46 o 
  -1  18   7     3496.83     3484.38    270.38 o 
   0  18   7     7661.27     7463.40    381.24 o 
   1  18   7      427.91      309.37    176.35 o 
   2  18   7     1525.06     1769.59    255.09 o 
  -2  19   7     1435.34     1178.29    210.24 o 
  -1  19   7     4150.06     4090.89    300.71 o 
 -14   0   8    14833.36    17352.59    651.87 o 
 -12   0   8     9673.23    10167.22    405.95 o 
 -10   0   8    26986.16    26640.37    741.07 o 
  -8   0   8     7126.62     7115.29    287.97 o 
  -6   0   8    41255.73    38667.64    941.62 o 
  -4   0   8        3.99       -0.25     60.91 o 
  -2   0   8     7878.62     7917.01    265.54 o 
   0   0   8    11069.55    10963.34    316.12 o 
   2   0   8    24679.67    24815.39    748.84 o 
   4   0   8     8319.46     8603.79    334.35 o 
   6   0   8    54444.93    55164.49   1376.12 o 
   8   0   8      252.70      440.10    164.37 o 
  10   0   8     1788.94     2123.81    267.58 o 
 -14   1   8     2456.64     2844.90    200.98 o 
 -12   1   8     1269.39     1565.25    158.25 o 
 -11   1   8    23685.33    23169.65    567.65 o 
 -10   1   8      199.91      244.29    141.56 o 
  -9   1   8     3622.07     3556.08    150.73 o 
  -8   1   8     1058.76     1116.84    104.36 o 
  -7   1   8    11854.36    11933.49    392.96 o 
  -6   1   8     1616.93     1529.64     91.15 o 
  -5   1   8     6659.40     6725.56    179.91 o 
  -4   1   8     2568.29     2641.93    106.05 o 
  -3   1   8    16575.30    16254.33    319.40 o 
  -2   1   8     7416.81     7736.81    185.60 o 
  -1   1   8    46367.39    45352.09    534.34 o 
   0   1   8     4322.70     4313.01     93.77 o 
   1   1   8    14288.49    14677.03    210.64 o 
   2   1   8      660.51      722.12     51.49 o 
   3   1   8     1191.30     1252.84     57.70 o 
   4   1   8     2071.12     2052.16    115.78 o 
   5   1   8     7465.07     7608.48    225.43 o 
   6   1   8      182.86      215.37     84.07 o 
   7   1   8     2960.08     2959.52    160.47 o 
   8   1   8      411.43      463.42    115.30 o 
   9   1   8     5489.48     5985.21    397.80 o 
  10   1   8     2468.10     2392.84    173.50 o 
 -12   2   8     1376.27     1907.20    239.04 o 
 -11   2   8      735.61      881.70    115.35 o 
 -10   2   8    18121.01    18373.18    620.65 o 
  -9   2   8    17756.90    17958.90    443.80 o 
  -8   2   8     6664.78     6468.77    280.58 o 
  -7   2   8    15431.01    15616.14    331.94 o 
  -6   2   8     1348.02     1340.93     86.49 o 
  -5   2   8      526.67      543.10     72.52 o 
  -4   2   8    12258.07    12069.94    260.10 o 
  -3   2   8    44881.85    43347.60    723.39 o 
  -2   2   8     4666.36     4550.08    136.41 o 
  -1   2   8     7608.32     7323.94    129.21 o 
   0   2   8     3191.09     3199.26     80.52 o 
   1   2   8     1820.57     1801.80     62.75 o 
   2   2   8    13084.84    13102.70    194.89 o 
   3   2   8    18969.65    19552.63    266.66 o 
   4   2   8     1029.83     1142.08     77.10 o 
   5   2   8     2264.15     2283.24    128.63 o 
   6   2   8    12630.27    13104.34    325.89 o 
   7   2   8      749.79      913.19    197.63 o 
   8   2   8     7303.67     7344.05    252.63 o 
   9   2   8     6262.24     6135.81    245.32 o 
  10   2   8      224.59      182.05    128.57 o 
 -13   3   8     5371.21     5852.17    307.46 o 
 -12   3   8     6864.54     6877.79    344.03 o 
 -11   3   8     1683.77     1815.55    134.80 o 
 -10   3   8        7.87        6.04     80.62 o 
  -9   3   8      294.99      309.81     86.56 o 
  -8   3   8     2387.24     2341.54    120.55 o 
  -7   3   8    20617.16    20180.85    402.77 o 
  -6   3   8     9034.86     8691.76    351.29 o 
  -5   3   8    24495.65    24717.33    460.23 o 
  -4   3   8     1525.02     1546.72     90.73 o 
  -3   3   8       84.31       67.52     50.74 o 
  -2   3   8     6155.72     5925.74    159.87 o 
  -1   3   8    24663.45    23725.34    420.28 o 
   1   3   8      712.02      732.33    111.45 o 
   2   3   8     5133.29     5120.06    140.55 o 
   3   3   8    15351.27    15416.21    266.38 o 
   4   3   8     2545.89     2620.18    101.53 o 
   5   3   8    18215.07    18559.86    404.27 o 
   6   3   8        2.39       15.78     81.47 o 
   7   3   8     3551.96     3530.33    171.49 o 
   8   3   8     2018.14     1997.08    149.49 o 
   9   3   8     4094.68     4334.42    208.81 o 
  10   3   8     3207.41     3261.17    193.41 o 
 -13   4   8      200.30      154.96    256.37 o 
 -12   4   8    10013.68    10713.59    442.14 o 
 -11   4   8      267.51      253.17     98.98 o 
 -10   4   8      319.16      459.53    101.85 o 
  -9   4   8      163.89       84.38     74.96 o 
  -8   4   8    19892.87    19757.21    514.13 o 
  -7   4   8     1438.58     1509.64    102.34 o 
  -6   4   8    10591.30    10753.96    254.67 o 
  -5   4   8      227.96      176.79     85.75 o 
  -4   4   8    49046.43    48079.23    805.93 o 
  -3   4   8     9506.83     9617.98    304.53 o 
  -2   4   8     9687.08     9545.03    221.35 o 
  -1   4   8     3847.42     4013.45    108.37 o 
   0   4   8    65832.46    62445.09   2153.24 o 
   1   4   8      580.47      576.89     51.86 o 
   2   4   8     7089.85     7229.54    131.20 o 
   3   4   8       36.59       56.20     51.14 o 
   4   4   8      365.13      409.96     98.13 o 
   5   4   8     1674.85     1492.91    111.36 o 
   6   4   8       39.61      106.13     85.21 o 
   7   4   8       80.76       85.84     89.55 o 
   8   4   8    15855.68    16009.78    402.10 o 
   9   4   8     2065.73     2167.17    173.29 o 
  10   4   8      468.43      302.14    126.04 o 
 -13   5   8     4232.24     4569.22    320.07 o 
 -12   5   8     1278.31     1656.09    161.18 o 
 -11   5   8      323.58      574.26    116.50 o 
 -10   5   8      597.29      860.58    175.58 o 
  -9   5   8    11898.67    12314.91    301.39 o 
  -8   5   8     7290.59     7428.71    215.60 o 
  -7   5   8    20933.02    19965.89    405.51 o 
  -6   5   8      802.95      715.40     85.04 o 
  -5   5   8    16229.83    16111.99    418.31 o 
  -4   5   8     4925.38     5032.95    159.20 o 
  -3   5   8     3747.04     3678.92    132.17 o 
  -2   5   8     2330.87     2436.59    107.48 o 
  -1   5   8     5536.24     5867.03    130.03 o 
   0   5   8      149.48      169.20     54.73 o 
   1   5   8     1912.31     1913.74     78.96 o 
   2   5   8      106.94       88.71     37.46 o 
   3   5   8    22916.85    22828.39    365.28 o 
   4   5   8     8088.71     8108.28    209.84 o 
   5   5   8    27436.33    27551.74    643.59 o 
   6   5   8      989.10     1003.47    147.81 o 
   7   5   8     5038.92     5209.30    205.40 o 
   8   5   8      853.06      867.77    132.89 o 
   9   5   8     7513.11     7544.24    270.62 o 
  10   5   8       67.56      206.06    185.27 o 
 -13   6   8     1293.11     1467.86    232.16 o 
 -12   6   8      924.01      905.69    228.84 o 
 -11   6   8      954.22      997.94    194.95 o 
 -10   6   8     5002.50     5071.00    192.22 o 
  -9   6   8    21057.28    21140.92    450.17 o 
  -8   6   8    13341.41    13732.30    320.86 o 
  -7   6   8     2530.12     2401.58    124.25 o 
  -6   6   8      728.80      713.50     90.68 o 
  -5   6   8        1.92       38.26     63.14 o 
  -4   6   8    34915.50    36031.62    637.72 o 
  -3   6   8    11872.98    12570.55    280.18 o 
  -2   6   8     7749.49     7744.69    201.22 o 
  -1   6   8     4903.64     4904.67    150.88 o 
   0   6   8    32001.85    31312.64    504.84 o 
   1   6   8       20.76       29.85     58.68 o 
   2   6   8    13913.62    13673.36    246.99 o 
   3   6   8    16715.89    16319.83    477.05 o 
   4   6   8      531.22      474.88     70.66 o 
   5   6   8     2310.87     2287.29    102.25 o 
   6   6   8     2342.79     2390.43    139.58 o 
   7   6   8     3367.56     3315.44    167.25 o 
   8   6   8     7492.33     8128.79    272.47 o 
   9   6   8     1168.66     1079.69    151.18 o 
  10   6   8      569.90      356.71    138.65 o 
 -13   7   8     5044.36     5480.52    345.05 o 
 -12   7   8      898.38     1181.42    224.51 o 
 -11   7   8    15053.02    16125.81    580.77 o 
 -10   7   8      204.08      161.76    112.77 o 
  -9   7   8     3039.77     3029.07    170.49 o 
  -8   7   8     4787.19     4875.41    177.41 o 
  -7   7   8    22860.69    23937.54    477.52 o 
  -6   7   8    25230.91    26198.32    506.85 o 
  -5   7   8      141.86      174.29     73.18 o 
  -4   7   8     2249.32     2189.72    134.55 o 
  -3   7   8      535.81      569.63     82.18 o 
  -2   7   8     5985.35     6082.48    179.08 o 
  -1   7   8     4507.60     4189.94    141.93 o 
   0   7   8     1233.78     1183.38     57.31 o 
   1   7   8    10288.12    10258.02    169.48 o 
   2   7   8     5961.48     5831.13    145.84 o 
   3   7   8     7062.69     7004.37    166.66 o 
   4   7   8     9060.95     9027.90    257.89 o 
   5   7   8    24464.77    24673.39    405.69 o 
   6   7   8     2501.83     2520.00    146.21 o 
   7   7   8      379.93      389.07    119.65 o 
   8   7   8     1333.15     1310.00    198.26 o 
   9   7   8     6727.23     7276.66    348.23 o 
 -12   8   8     4761.83     5092.40    332.82 o 
 -11   8   8     3461.51     3332.50    263.50 o 
 -10   8   8    14405.35    14721.32    358.59 o 
  -9   8   8    13320.61    13899.54    337.93 o 
  -8   8   8     9375.71     9883.61    418.57 o 
  -7   8   8      677.87      687.21    157.62 o 
  -6   8   8    16357.93    16265.78    360.48 o 
  -5   8   8      645.02      686.59     94.95 o 
  -4   8   8     7829.35     7889.85    218.98 o 
  -3   8   8     3179.59     3358.26    140.14 o 
  -2   8   8     7223.94     7419.18    207.79 o 
  -1   8   8     2385.60     2706.28    152.14 o 
   0   8   8      462.78      402.92     58.95 o 
   1   8   8      969.76      889.25     71.63 o 
   2   8   8    30311.72    29606.61    565.55 o 
   3   8   8    13621.75    13798.24    257.76 o 
   4   8   8     5902.07     6071.50    160.14 o 
   5   8   8     1187.72     1248.67    140.80 o 
   6   8   8    20213.35    19284.76    624.60 o 
   7   8   8     2009.20     2081.50    141.88 o 
   8   8   8     2692.73     2880.30    168.21 o 
   9   8   8      115.18      -30.69    120.54 o 
 -12   9   8      197.32      148.31    187.56 o 
 -11   9   8    20352.31    21780.12    719.40 o 
 -10   9   8       59.47       93.53    154.69 o 
  -9   9   8     2777.48     2778.23    149.21 o 
  -8   9   8     1085.87      955.57    194.82 o 
  -7   9   8     6435.18     6929.03    223.01 o 
  -6   9   8    20133.12    20518.79    431.43 o 
  -5   9   8       11.45       32.06     72.80 o 
  -4   9   8     3778.38     3875.93    156.23 o 
  -3   9   8    18491.00    18249.55    384.95 o 
  -2   9   8     3214.19     3477.92    166.54 o 
  -1   9   8    19283.44    18527.13    381.02 o 
   0   9   8      556.56      603.23     88.98 o 
   1   9   8    11342.16    11152.95    360.34 o 
   2   9   8    12340.74    11701.09    293.06 o 
   3   9   8      813.91      876.14    109.56 o 
   4   9   8        8.33       67.05     91.61 o 
   5   9   8     2347.94     2487.72    144.32 o 
   6   9   8      457.82      466.83    111.24 o 
   7   9   8     4569.26     4523.61    286.44 o 
   8   9   8      982.10     1013.23    210.50 o 
   9   9   8     7464.89     7654.27    406.97 o 
 -12  10   8     3360.67     3478.27    295.61 o 
 -11  10   8      881.77      863.39    217.89 o 
 -10  10   8    13846.26    14833.53    553.25 o 
  -9  10   8      270.61      201.58     95.77 o 
  -8  10   8     1032.50      958.89    117.87 o 
  -7  10   8     2965.54     2853.18    151.21 o 
  -6  10   8    12213.34    12249.06    307.52 o 
  -5  10   8      325.49      239.95     88.12 o 
  -4  10   8     4864.07     4731.93    173.51 o 
  -3  10   8     9829.99     9967.59    260.48 o 
  -2  10   8     2529.23     2618.48    218.52 o 
  -1  10   8      184.19      151.49     71.33 o 
   0  10   8      551.66      573.48    132.52 o 
   1  10   8     1966.86     1827.59    179.41 o 
   2  10   8    17661.87    17586.13    391.98 o 
   3  10   8      575.83      667.61    119.14 o 
   4  10   8     1514.67     1760.28    134.52 o 
   5  10   8      989.97     1060.85    127.58 o 
   6  10   8    15867.21    16246.30    396.27 o 
   7  10   8      109.39      133.79    153.41 o 
   8  10   8     6406.42     6510.82    362.89 o 
 -11  11   8     2577.99     2553.46    253.82 o 
 -10  11   8      675.86     1042.79    216.61 o 
  -9  11   8     4663.17     4530.81    196.05 o 
  -8  11   8     4362.11     4299.25    187.55 o 
  -7  11   8     1841.61     1879.57    134.92 o 
  -6  11   8       60.12       -3.64     85.50 o 
  -5  11   8    14332.43    13703.66    330.12 o 
  -4  11   8     1568.71     1486.64    120.58 o 
  -3  11   8    14454.38    14141.87    330.27 o 
  -2  11   8    11986.22    12604.87    304.19 o 
  -1  11   8    36834.32    36065.11    657.82 o 
   0  11   8     9181.17     9010.27    238.05 o 
   1  11   8      164.01       19.83     69.35 o 
   2  11   8       27.54       66.06     78.29 o 
   3  11   8     2021.30     2163.72    248.72 o 
   4  11   8      143.07       91.90     90.13 o 
   5  11   8      268.79      369.95    107.14 o 
   6  11   8       84.35      -23.60    100.51 o 
   7  11   8       16.15      -78.23    148.31 o 
   8  11   8      808.28     1086.88    214.57 o 
 -11  12   8      309.37      444.69    205.65 o 
 -10  12   8     3406.01     3567.46    282.87 o 
  -9  12   8       93.51      -56.83    141.43 o 
  -8  12   8     3450.30     3520.63    174.35 o 
  -7  12   8     1748.82     1826.37    228.33 o 
  -6  12   8      778.46      707.64    112.73 o 
  -5  12   8     2945.92     2849.87    147.60 o 
  -4  12   8    13175.73    13186.84    324.68 o 
  -3  12   8    24222.88    24355.63    583.96 o 
  -2  12   8     5064.00     4973.50    257.00 o 
  -1  12   8     6032.80     5766.18    304.53 o 
   0  12   8     2721.47     2814.37    137.84 o 
   1  12   8     2435.43     2352.91    201.07 o 
   2  12   8     6319.67     6402.48    216.92 o 
   3  12   8       47.88       95.22     89.11 o 
   4  12   8      185.92      145.77     94.72 o 
   5  12   8     2019.07     2131.87    148.73 o 
   6  12   8     1887.17     2169.36    154.42 o 
   7  12   8      138.37      250.25    172.52 o 
 -10  13   8      892.85     1165.62    235.21 o 
  -9  13   8      821.15      902.63    212.79 o 
  -8  13   8     2221.09     2204.23    147.40 o 
  -7  13   8     4133.45     4039.08    184.04 o 
  -6  13   8      158.17       98.89     95.42 o 
  -5  13   8    26210.71    25703.50    530.04 o 
  -4  13   8     5328.54     5244.74    198.40 o 
  -3  13   8        5.90      -60.36     83.25 o 
  -2  13   8      155.96      204.20     87.07 o 
  -1  13   8    17982.12    16923.93    660.92 o 
   0  13   8     9159.46     9757.19    400.35 o 
   1  13   8      397.60      481.39    153.16 o 
   2  13   8     3342.47     3481.40    163.49 o 
   3  13   8     6954.67     6805.45    228.75 o 
   4  13   8     4105.84     4523.39    194.90 o 
   5  13   8     4421.37     4521.12    244.52 o 
   6  13   8      342.73      305.04    167.43 o 
  -9  14   8     2924.36     2768.04    258.15 o 
  -8  14   8     8289.06     8627.93    279.95 o 
  -7  14   8      238.98      135.20    105.62 o 
  -6  14   8     1205.24     1465.90    531.59 o 
  -5  14   8     3153.48     3025.88    163.26 o 
  -4  14   8    13217.32    13294.76    338.29 o 
  -3  14   8     2554.60     2397.24    210.37 o 
  -2  14   8     1607.48     1703.74    137.41 o 
  -1  14   8      178.90      151.05    171.12 o 
   0  14   8    14971.35    14473.19    520.63 o 
   1  14   8     1499.67     1469.13    216.61 o 
   2  14   8     2542.87     2840.66    238.27 o 
   3  14   8      283.46      173.80    154.18 o 
   4  14   8       23.36      -46.38    149.84 o 
   5  14   8     1147.19     1362.10    235.47 o 
   6  14   8      815.03      854.47    221.45 o 
  -8  15   8    11473.63    11951.58    504.58 o 
  -7  15   8    16236.85    16850.37    415.62 o 
  -6  15   8     6463.11     6218.69    241.97 o 
  -5  15   8     1797.13     1983.47    198.52 o 
  -4  15   8      663.19      605.02    188.20 o 
  -3  15   8      279.08      151.28     99.63 o 
  -2  15   8      729.96      660.76    115.38 o 
  -1  15   8      193.31      143.12     95.37 o 
   0  15   8     1640.52     1946.44    207.44 o 
   1  15   8     4397.66     4508.32    288.48 o 
   2  15   8      427.24      455.65    177.37 o 
   3  15   8    10129.94    10340.25    448.77 o 
   4  15   8    14830.08    14568.25    555.54 o 
   5  15   8    13982.39    14367.95    561.66 o 
  -7  16   8      332.12      325.25    126.21 o 
  -6  16   8       31.60       46.10    111.26 o 
  -5  16   8     1796.15     2046.71    154.74 o 
  -4  16   8     9227.52     9617.36    290.89 o 
  -3  16   8       58.27       88.05    105.22 o 
  -2  16   8      611.71      522.03    119.03 o 
  -1  16   8     1059.64     1012.47    199.79 o 
   0  16   8     3220.42     3482.85    263.25 o 
   1  16   8     5587.83     5916.54    335.11 o 
   2  16   8     6664.07     6680.80    361.61 o 
   3  16   8     9026.06     9238.08    433.73 o 
   4  16   8       43.37      332.82    174.56 o 
  -6  17   8    15453.63    16243.18    537.96 o 
  -5  17   8      824.35      451.86    192.15 o 
  -4  17   8     3866.17     4013.46    196.81 o 
  -3  17   8     1047.33      683.43    136.91 o 
  -2  17   8     2706.59     2652.37    160.99 o 
  -1  17   8     2648.75     2691.33    245.41 o 
   0  17   8      205.66      129.46    166.15 o 
   1  17   8    11298.29    11176.12    480.88 o 
   2  17   8     4373.07     4500.16    311.16 o 
  -4  18   8     4397.15     4337.83    287.97 o 
  -3  18   8      732.03      540.80    192.15 o 
  -2  18   8     1441.64     1653.13    245.15 o 
  -1  18   8      531.94      588.16    193.68 o 
   0  18   8      304.87      129.97    180.93 o 
 -11   0   9       45.01      -17.58    139.91 o 
  -9   0   9    29386.64    28639.05    785.15 o 
  -7   0   9    10977.27    10663.13    367.73 o 
  -5   0   9    21173.91    20188.42    558.60 o 
  -3   0   9    18631.54    19043.44    525.22 o 
  -1   0   9    22187.55    21421.44    407.38 o 
   1   0   9      521.69      422.63     65.42 o 
   3   0   9    62454.69    62866.27   2139.48 o 
   5   0   9     9498.18    10145.05    395.76 o 
   7   0   9      733.24      808.09    175.33 o 
   9   0   9     1067.37     1092.23    227.82 o 
 -13   1   9      222.88      192.15    183.74 o 
 -12   1   9     1066.22     1075.75    153.03 o 
 -11   1   9      139.97      131.85     98.11 o 
 -10   1   9     6835.81     7142.36    227.57 o 
  -9   1   9     1180.55     1222.72    122.70 o 
  -8   1   9     3250.48     3134.57    140.92 o 
  -7   1   9       29.06      -49.44     96.84 o 
  -6   1   9      340.81      385.68     71.98 o 
  -5   1   9     1662.53     1534.63     96.80 o 
  -4   1   9    50018.20    47516.17    800.79 o 
  -3   1   9     2224.20     2090.42    100.77 o 
  -2   1   9    15866.07    15496.45    313.45 o 
  -1   1   9    12904.15    13069.20    198.94 o 
   0   1   9    22341.97    21955.80    295.17 o 
   1   1   9     5350.63     5424.58    114.27 o 
   2   1   9      105.41      118.16     41.63 o 
   3   1   9     1180.02     1167.37     79.45 o 
   4   1   9     8945.96     9249.12    254.82 o 
   5   1   9     1251.42     1370.55    126.13 o 
   6   1   9     7609.29     7849.08    252.63 o 
   7   1   9     4115.90     4183.46    187.57 o 
   8   1   9     8269.44     8186.55    274.95 o 
   9   1   9      351.37      386.08    125.59 o 
 -13   2   9     4491.09     4828.90    313.45 o 
 -12   2   9     4597.89     4633.58    199.43 o 
 -11   2   9     3953.31     3778.63    174.86 o 
 -10   2   9      271.63      247.00     98.35 o 
  -9   2   9     8971.67     8982.85    407.48 o 
  -8   2   9    10788.62    10823.42    389.14 o 
  -7   2   9    13541.98    13438.43    306.54 o 
  -6   2   9    38697.64    38782.00    683.65 o 
  -5   2   9    10057.09    10049.40    241.64 o 
  -4   2   9      935.65      940.94     77.32 o 
  -3   2   9     1266.67     1119.11     78.38 o 
  -2   2   9      564.84      636.17     71.75 o 
  -1   2   9    21337.57    21035.07    284.96 o 
   0   2   9    31565.99    30779.69    389.98 o 
   1   2   9     1942.68     1932.11     69.86 o 
   2   2   9      124.42      136.88     42.98 o 
   3   2   9    19667.78    19889.04    329.50 o 
   4   2   9      914.79      967.51    104.50 o 
   5   2   9    12676.15    13274.45    330.83 o 
   6   2   9    10420.82    10966.80    301.51 o 
   7   2   9       72.87       60.12    100.90 o 
   8   2   9        2.07      -63.97    139.01 o 
   9   2   9     8666.43     8986.16    303.93 o 
 -13   3   9       24.63       18.86    189.09 o 
 -12   3   9       78.91      198.99    118.23 o 
 -11   3   9      854.75     1026.39    133.11 o 
 -10   3   9     4710.45     4721.71    185.30 o 
  -9   3   9     3987.83     4210.41    245.92 o 
  -8   3   9    11777.21    11314.38    281.58 o 
  -7   3   9     9102.70     8668.20    232.31 o 
  -6   3   9    18885.26    18592.27    381.57 o 
  -5   3   9     4087.92     4092.35    192.53 o 
  -4   3   9     4612.48     4634.28    152.80 o 
  -3   3   9      218.73      158.57     58.23 o 
  -2   3   9      172.87      137.57     57.80 o 
  -1   3   9     7835.56     7702.95    141.69 o 
   1   3   9     6481.41     6423.50    125.36 o 
   2   3   9    15532.99    15597.68    229.93 o 
   3   3   9     4633.67     4916.67    191.76 o 
   4   3   9     1813.63     1939.83     93.47 o 
   5   3   9     7183.12     7602.49    397.42 o 
   6   3   9    15855.84    16471.45    392.31 o 
   7   3   9     9339.89     9759.08    293.81 o 
   8   3   9     1570.18     1546.07    164.54 o 
   9   3   9       79.29       56.66    118.78 o 
 -13   4   9     2163.69     2369.73    264.78 o 
 -12   4   9     1368.59     2144.71    264.01 o 
 -11   4   9    14124.16    14705.71    366.58 o 
 -10   4   9       33.44        1.61     84.79 o 
  -9   4   9     8048.85     7888.54    232.79 o 
  -8   4   9     4040.66     4275.20    164.76 o 
  -7   4   9    25126.80    24998.44    487.66 o 
  -6   4   9    11731.55    11911.82    280.91 o 
  -5   4   9     1449.27     1385.42     98.19 o 
  -4   4   9      576.73      503.12     77.87 o 
  -3   4   9    65839.59    64324.92   1171.87 o 
  -2   4   9     2226.81     2193.08    106.13 o 
   0   4   9     5880.38     5844.64    140.04 o 
   1   4   9     2036.43     1977.55     76.37 o 
   2   4   9      568.26      670.31    178.42 o 
   3   4   9       21.36       98.65     63.12 o 
   4   4   9      616.25      807.18    128.81 o 
   5   4   9     4942.26     5137.02    193.60 o 
   6   4   9     1016.57     1111.86    124.76 o 
   7   4   9      758.80      817.33    124.12 o 
   8   4   9      304.37      250.54    118.86 o 
   9   4   9    19347.55    20454.51    501.53 o 
 -13   5   9     1948.81     2168.66    273.95 o 
 -12   5   9      138.48       23.44    171.76 o 
 -11   5   9      451.22      431.00    116.32 o 
 -10   5   9    18730.15    18760.59    417.37 o 
  -9   5   9      177.64      162.53     83.38 o 
  -8   5   9     9951.39     9895.09    615.94 o 
  -7   5   9      269.29      218.23     94.93 o 
  -6   5   9    16825.21    16238.80    356.52 o 
  -5   5   9      906.20      979.62     98.91 o 
  -4   5   9     1324.03     1530.81    100.79 o 
  -3   5   9     5045.41     4994.46    162.97 o 
  -2   5   9       26.61       46.69     59.25 o 
  -1   5   9        2.80       22.70     45.40 o 
   0   5   9     5186.44     5021.23    109.86 o 
   1   5   9     1682.96     1628.32    106.27 o 
   2   5   9    49879.82    50688.23    712.54 o 
   3   5   9      126.83      157.37     59.07 o 
   4   5   9     6964.18     7050.66    175.96 o 
   5   5   9      529.02      460.54     97.34 o 
   6   5   9    14837.21    15096.92    370.23 o 
   7   5   9      201.58      221.04    106.49 o 
   8   5   9     2115.31     2016.23    166.29 o 
   9   5   9      705.48      688.66    141.22 o 
 -12   6   9     5200.53     5932.34    345.81 o 
 -11   6   9    14783.03    15020.38    376.38 o 
 -10   6   9      774.76      549.97    108.61 o 
  -9   6   9     1720.46     1748.62    134.85 o 
  -8   6   9     2315.01     2149.53    133.05 o 
  -7   6   9    24005.52    23685.04    630.85 o 
  -6   6   9     9253.09     9208.90    245.45 o 
  -5   6   9     2243.81     2134.85    119.74 o 
  -4   6   9      556.43      701.65     88.98 o 
  -3   6   9    40196.49    39797.41    723.23 o 
  -2   6   9     6758.90     6384.22    186.76 o 
  -1   6   9    23813.53    23234.36    444.04 o 
   0   6   9    18274.91    17273.32    249.34 o 
   1   6   9      384.35      357.91     50.57 o 
   2   6   9     2176.53     2130.30     94.45 o 
   3   6   9      924.62     1026.15    111.45 o 
   4   6   9       14.07       60.80     62.60 o 
   5   6   9     3504.49     3576.81    165.03 o 
   6   6   9     3269.19     3602.27    172.39 o 
   7   6   9       19.63       37.54    130.86 o 
   8   6   9       66.68      -75.57    109.06 o 
   9   6   9    10108.42    10770.59    403.02 o 
 -12   7   9     1960.50     2211.73    281.08 o 
 -11   7   9      659.05      905.94    206.16 o 
 -10   7   9    14196.61    14201.27    350.90 o 
  -9   7   9       85.80      227.38    100.66 o 
  -8   7   9      887.22      953.25    126.91 o 
  -7   7   9     2062.26     1977.06    126.00 o 
  -6   7   9     1625.89     1624.22    115.31 o 
  -5   7   9       91.81       33.02     72.50 o 
  -4   7   9    11536.43    11295.27    274.80 o 
  -3   7   9     5903.67     5378.92    185.65 o 
  -2   7   9     9277.77     9183.00    483.81 o 
  -1   7   9    12877.99    12869.33    292.25 o 
   0   7   9    12175.07    12088.16    194.68 o 
   1   7   9    10060.60     9935.36    170.89 o 
   2   7   9    21276.08    21569.89    369.82 o 
   3   7   9      185.18      151.32     63.49 o 
   4   7   9       32.90      -15.98     58.65 o 
   5   7   9      903.78     1094.14    155.36 o 
   6   7   9     8496.24     8663.64    351.67 o 
   7   7   9     2126.93     2356.09    159.61 o 
   8   7   9     3049.04     3181.21    240.57 o 
 -12   8   9    10678.66    11305.58    486.74 o 
 -11   8   9      153.43      -91.49    171.51 o 
 -10   8   9      405.79      155.34    108.64 o 
  -9   8   9     9347.78     9964.17    282.06 o 
  -8   8   9      303.60      358.23    112.64 o 
  -7   8   9     7571.09     7422.19    229.17 o 
  -6   8   9     4575.77     4993.19    184.80 o 
  -5   8   9    10946.57    10988.04    387.35 o 
  -4   8   9       49.69      -23.55     68.16 o 
  -3   8   9      138.86       24.95     67.36 o 
  -2   8   9      693.59      607.56     88.78 o 
  -1   8   9    18734.88    17576.85    626.01 o 
   0   8   9    20476.05    19776.49    330.64 o 
   1   8   9     1502.09     1427.42    122.08 o 
   2   8   9      103.98      102.31     89.83 o 
   3   8   9    24295.74    24056.47    578.48 o 
   4   8   9     1419.50     1639.84    130.56 o 
   5   8   9     1517.60     1652.99    129.80 o 
   6   8   9     2220.76     2148.27    219.16 o 
   7   8   9       66.45      229.86    164.11 o 
   8   8   9     1772.26     2410.25    281.34 o 
 -11   9   9      462.57      358.05    189.85 o 
 -10   9   9     5995.15     6164.11    223.81 o 
  -9   9   9     4666.29     4802.44    196.21 o 
  -8   9   9      942.21      896.09    125.05 o 
  -7   9   9     3125.58     3075.29    154.70 o 
  -6   9   9      463.26      382.15     96.86 o 
  -5   9   9     9255.00     9293.92    257.60 o 
  -4   9   9    39489.98    38065.49    696.32 o 
  -3   9   9      463.15      426.84     87.30 o 
  -2   9   9    10731.28    10308.81    265.44 o 
  -1   9   9     2585.22     2139.44    404.94 o 
   0   9   9    13254.53    13146.81    386.71 o 
   1   9   9      439.90      404.32     90.79 o 
   2   9   9     1566.58     1589.62    119.64 o 
   3   9   9      257.78      305.92    135.83 o 
   4   9   9     3880.71     3936.56    173.75 o 
   5   9   9       72.82      254.36    120.41 o 
   6   9   9     4056.78     4105.93    280.83 o 
   7   9   9     1150.90     1376.37    230.63 o 
   8   9   9    11539.69    11633.80    501.52 o 
 -11  10   9      250.45      467.12    202.85 o 
 -10  10   9      758.46      554.64    128.01 o 
  -9  10   9    19452.64    19864.49    446.30 o 
  -8  10   9     4599.35     4752.19    194.45 o 
  -7  10   9     7184.54     7851.76    247.45 o 
  -6  10   9     9307.63     9309.35    347.72 o 
  -5  10   9     8600.58     8260.01    298.03 o 
  -4  10   9      352.97      323.03     93.24 o 
  -3  10   9     2675.58     2770.50    139.82 o 
  -2  10   9      366.38      209.04     88.82 o 
   0  10   9      167.61       67.66     71.33 o 
   1  10   9        0.52       79.88     81.45 o 
   2  10   9      610.05      587.10    104.85 o 
   3  10   9    25351.13    25590.44    530.67 o 
   4  10   9     5043.90     5365.40    206.94 o 
   5  10   9    11190.01    11689.63    323.96 o 
   6  10   9     1691.47     2121.01    216.61 o 
   7  10   9      446.59      536.18    188.32 o 
 -11  11   9        6.68     -115.19    185.01 o 
 -10  11   9      875.22      924.29    214.83 o 
  -9  11   9     1924.21     1884.40    311.16 o 
  -8  11   9    10836.25    10765.48    302.55 o 
  -7  11   9     2931.37     2726.30    157.10 o 
  -6  11   9     4329.47     4164.91    176.67 o 
  -5  11   9     7761.57     7723.09    240.63 o 
  -4  11   9    25118.04    25008.94    596.32 o 
  -3  11   9      908.92      975.72    117.91 o 
  -2  11   9       91.38       40.79     76.33 o 
  -1  11   9      141.91      121.13     74.14 o 
   0  11   9     6118.31     6331.16    312.43 o 
   1  11   9     1679.15     1712.07    124.54 o 
   2  11   9       77.08       17.91     85.04 o 
   3  11   9     1194.51     1563.54    143.84 o 
   4  11   9       42.11       28.33     90.37 o 
   5  11   9     6589.68     6530.00    379.83 o 
   6  11   9     6312.76     6438.96    351.16 o 
   7  11   9     5247.40     5360.49    329.50 o 
 -10  12   9      302.98      434.24    202.85 o 
  -9  12   9      353.22      260.16    118.19 o 
  -8  12   9     7599.46     7900.59    261.70 o 
  -7  12   9     8968.46     9068.92    275.96 o 
  -6  12   9    23813.26    23709.73    504.55 o 
  -5  12   9        6.27        8.54     90.03 o 
  -4  12   9      235.59      209.23     95.10 o 
  -3  12   9     7013.99     6967.56    227.57 o 
  -2  12   9      463.26      490.24     98.85 o 
  -1  12   9     1036.97      498.40    260.95 o 
   0  12   9     6339.01     6362.51    318.80 o 
   1  12   9     2546.74     2500.97    216.10 o 
   2  12   9      370.26      380.32    160.55 o 
   3  12   9     4504.84     4436.52    190.58 o 
   4  12   9     4783.52     4807.21    210.11 o 
   5  12   9    11034.23    11449.59    606.89 o 
   6  12   9     1754.54     2230.25    186.48 o 
  -9  13   9      276.33      306.28    122.69 o 
  -8  13   9     8373.62     8977.20    369.13 o 
  -7  13   9     3895.22     3954.92    251.78 o 
  -6  13   9     1150.64      959.97    220.82 o 
  -5  13   9       39.15      112.47     98.18 o 
  -4  13   9     5363.37     5501.98    208.67 o 
  -3  13   9     5489.86     5879.46    260.83 o 
  -2  13   9     1994.53     2081.98    148.77 o 
   0  13   9     3055.33     3081.74    238.02 o 
   1  13   9     2586.29     2534.61    221.45 o 
   2  13   9     9143.26     8994.70    272.57 o 
   3  13   9     2213.99     2237.89    147.60 o 
   4  13   9     1299.22     1785.65    166.05 o 
   5  13   9    12739.23    13151.28    360.64 o 
   6  13   9     3351.80     3350.59    272.93 o 
  -8  14   9      400.99      383.92    124.77 o 
  -7  14   9     7892.42     7901.75    267.32 o 
  -6  14   9     5527.56     5732.81    224.78 o 
  -5  14   9       43.70      141.27    102.26 o 
  -4  14   9     2007.90     1754.84    136.41 o 
  -3  14   9    20019.97    19725.28    535.79 o 
  -2  14   9    10390.46     9912.97    279.96 o 
  -1  14   9    14250.81    14660.24    533.88 o 
   0  14   9     1329.46     1634.27    219.41 o 
   1  14   9     2365.79     2214.53    219.92 o 
   2  14   9     6637.94     6931.30    357.54 o 
   3  14   9       22.49      119.01    157.49 o 
   4  14   9     1199.47     1390.90    238.02 o 
   5  14   9     5032.31     5121.20    327.47 o 
  -7  15   9        0.59     -114.93    114.93 o 
  -6  15   9      277.12      265.39    115.86 o 
  -5  15   9        7.44      -73.49    100.45 o 
  -4  15   9      478.28      509.95    121.76 o 
  -3  15   9     2620.69     2388.43    154.15 o 
  -2  15   9      761.26      755.11    123.39 o 
  -1  15   9        2.25      -43.07    155.96 o 
   0  15   9     3390.05     3331.73    258.15 o 
   1  15   9    10155.18    10611.91    453.61 o 
   2  15   9    30677.36    30861.99    918.94 o 
   3  15   9      795.02     1014.76    214.32 o 
   4  15   9       35.83      210.24    187.05 o 
  -6  16   9       33.95      -75.34    122.44 o 
  -5  16   9     2113.77     1935.95    228.59 o 
  -4  16   9      667.57      447.84    125.39 o 
  -3  16   9     8402.81     8664.24    277.07 o 
  -2  16   9    11267.30    10869.48    307.46 o 
  -1  16   9    19348.90    19353.06    657.99 o 
   0  16   9    11256.97    11591.75    481.64 o 
   1  16   9       28.61     -111.87    158.25 o 
   2  16   9       47.21       86.39    181.19 o 
  -4  17   9     1019.36      788.82    144.98 o 
  -3  17   9     2342.66     2328.36    177.49 o 
  -2  17   9     3406.93     3419.65    273.69 o 
  -1  17   9     7447.82     7376.76    386.84 o 
   0  17   9     3005.65     3030.52    266.81 o 
 -12   0  10    18447.10    18759.55    625.37 o 
 -10   0  10     8412.08     8463.63    359.57 o 
  -8   0  10     7350.81     7282.72    309.12 o 
  -4   0  10    11051.81    10372.62    353.20 o 
  -2   0  10      435.30      411.05    102.44 o 
   0   0  10    21649.06    21082.01    414.47 o 
   2   0  10    48485.61    49589.25    848.75 o 
   4   0  10     3830.67     4259.85    247.19 o 
   6   0  10     7922.00     8256.45    379.20 o 
   8   0  10      144.13      -23.19    147.55 o 
 -13   1  10     1144.23     1577.87    166.59 o 
 -12   1  10      956.63     1202.27    155.77 o 
 -11   1  10     4932.91     5302.81    349.13 o 
 -10   1  10     4802.26     4839.34    192.09 o 
  -9   1  10      748.04      738.91    107.89 o 
  -8   1  10      233.31       98.78     81.17 o 
  -7   1  10    20429.52    19473.34    576.70 o 
  -6   1  10     1170.40     1325.56    110.46 o 
  -5   1  10      335.40      299.02     67.02 o 
  -4   1  10      183.35      289.92     68.20 o 
  -3   1  10    54552.07    51063.78    860.44 o 
  -2   1  10      507.83      526.52     74.16 o 
  -1   1  10     3703.95     3623.06    166.99 o 
   0   1  10    12553.33    12506.68    200.19 o 
   1   1  10       29.03       21.10     47.85 o 
   2   1  10     3275.38     3468.22     98.95 o 
   3   1  10      748.09      871.39    129.46 o 
   4   1  10       60.87      333.20    202.09 o 
   5   1  10    13913.59    14673.91    363.71 o 
   6   1  10     1906.28     1952.95    147.92 o 
   7   1  10      129.78       25.49    101.03 o 
   8   1  10     1015.78     1191.68    273.44 o 
   9   1  10    18626.78    19769.51    501.03 o 
 -13   2  10      498.77      645.50    202.85 o 
 -12   2  10     3585.11     3630.88    224.13 o 
 -11   2  10     3708.48     3896.51    187.12 o 
 -10   2  10     8574.87     8875.85    263.60 o 
  -9   2  10     9765.79     9501.14    266.27 o 
  -8   2  10      448.13      247.70    123.09 o 
  -7   2  10       29.38       75.77     76.49 o 
  -6   2  10     5296.66     5105.60    173.84 o 
  -5   2  10      569.28      605.04    176.60 o 
  -4   2  10     3215.20     3092.72    126.30 o 
  -3   2  10       89.84       98.52     63.24 o 
  -2   2  10      181.56      146.53     93.27 o 
  -1   2  10     8520.88     8184.14    151.66 o 
   0   2  10    20035.09    19691.27    278.69 o 
   1   2  10     5644.06     5517.03    143.68 o 
   2   2  10     5318.02     5477.37    148.54 o 
   3   2  10     1600.49     1692.66     90.81 o 
   4   2  10     2560.44     2793.22    187.81 o 
   5   2  10     7940.46     8309.56    258.27 o 
   6   2  10    10760.65    11083.46    316.49 o 
   7   2  10     5403.26     5838.40    235.58 o 
   8   2  10       24.79      148.65    124.87 o 
 -12   3  10     1663.11     2013.70    173.00 o 
 -11   3  10     3608.71     3470.43    174.30 o 
 -10   3  10     1476.04     1779.11    150.55 o 
  -9   3  10     5078.82     5065.13    278.03 o 
  -8   3  10        8.08       11.44     78.01 o 
  -7   3  10    10621.89    10274.87    266.10 o 
  -6   3  10     9411.20     9114.26    240.38 o 
  -5   3  10      169.82       48.38     66.97 o 
  -4   3  10     6340.35     6073.40    182.43 o 
  -3   3  10     3333.39     3462.43    135.07 o 
  -2   3  10     3746.99     3862.33    139.80 o 
  -1   3  10    14645.38    14491.69    252.89 o 
   1   3  10      104.16       41.28     44.40 o 
   2   3  10     3885.21     4025.78    127.80 o 
   3   3  10    31003.21    31362.81    485.04 o 
   4   3  10     2007.14     2198.59    137.18 o 
   5   3  10      203.03       30.16     87.92 o 
   6   3  10     4843.86     5175.93    212.09 o 
   7   3  10     2633.50     2615.01    162.29 o 
   8   3  10      756.52      665.58    145.26 o 
 -12   4  10      321.51      486.04    128.63 o 
 -11   4  10      104.43      -41.98    110.22 o 
 -10   4  10    12308.82    11929.89    314.06 o 
  -9   4  10     5535.85     5241.61    193.75 o 
  -8   4  10     1004.48      877.90    180.17 o 
  -7   4  10     2803.79     2886.73    142.25 o 
  -6   4  10    26824.29    26486.40    512.67 o 
  -5   4  10       87.15       77.01     74.57 o 
  -4   4  10    29185.85    28115.31    527.53 o 
  -3   4  10       24.94       80.84     66.94 o 
  -2   4  10     8551.41     8293.98    318.29 o 
  -1   4  10     1880.14     1787.87     81.13 o 
   0   4  10     5663.73     5595.54    145.62 o 
   1   4  10      149.67       85.36     47.66 o 
   2   4  10     1754.34     1865.00     96.07 o 
   3   4  10     1143.23     1371.11    101.01 o 
   4   4  10    11088.13    11734.05    505.72 o 
   5   4  10     1688.69     1747.37    141.26 o 
   6   4  10    10607.23    11224.74    319.50 o 
   7   4  10       20.40       11.36    107.75 o 
   8   4  10     9736.38     9895.01    319.08 o 
 -12   5  10       63.51      176.86    172.78 o 
 -11   5  10      444.61      578.80    124.27 o 
 -10   5  10      101.10       85.22     92.43 o 
  -9   5  10    13171.09    12816.70    321.50 o 
  -8   5  10       88.46      106.52     85.08 o 
  -7   5  10     3215.69     2974.39    139.01 o 
  -6   5  10      750.31      642.11     95.01 o 
  -5   5  10     2414.70     2571.26    131.03 o 
  -4   5  10      251.38      161.68     97.86 o 
  -3   5  10       58.03       60.39     66.93 o 
  -2   5  10     1852.63     1979.45    111.53 o 
  -1   5  10    32118.74    30686.89    561.78 o 
   0   5  10     1098.81     1116.92     86.85 o 
   1   5  10      593.68      570.17     83.30 o 
   2   5  10      104.93      128.40    111.95 o 
   3   5  10    43645.52    43900.01    643.60 o 
   4   5  10      860.79      806.91    146.40 o 
   5   5  10      211.02       86.88     91.65 o 
   6   5  10       63.10       37.64    100.19 o 
   7   5  10     3292.98     3670.99    194.57 o 
   8   5  10      855.84      872.19    149.04 o 
 -12   6  10      485.36      474.00    200.30 o 
 -11   6  10      979.06     1123.83    217.89 o 
 -10   6  10     3261.48     3250.74    169.13 o 
  -9   6  10      847.36      799.98    180.93 o 
  -8   6  10      575.36      441.47    101.90 o 
  -7   6  10       31.39      100.59     82.06 o 
  -6   6  10    26600.34    25791.71    511.93 o 
  -5   6  10     7296.46     7593.04    223.89 o 
  -4   6  10    27505.09    28324.18    541.76 o 
  -3   6  10     3815.64     4108.89    154.05 o 
  -2   6  10      188.23       76.13     68.37 o 
  -1   6  10      607.66      462.45     80.79 o 
   0   6  10     5007.28     4924.52    116.45 o 
   1   6  10     2660.26     2350.43    101.16 o 
   2   6  10      227.23       71.38     85.36 o 
   3   6  10      315.88      241.03     85.28 o 
   4   6  10     2523.52     2525.69    115.72 o 
   5   6  10     3406.80     3498.61    172.02 o 
   6   6  10     9126.66     9963.42    515.79 o 
   7   6  10     6010.77     6782.85    253.94 o 
   8   6  10     7033.53     7579.16    288.86 o 
 -12   7  10      681.42      747.18    219.92 o 
 -11   7  10      215.58      159.16    116.17 o 
 -10   7  10     4465.32     4205.72    189.36 o 
  -9   7  10     5514.41     5503.75    239.93 o 
  -8   7  10     2829.31     2754.68    152.14 o 
  -7   7  10     9592.22     8922.43    254.44 o 
  -6   7  10     7821.30     8178.48    241.24 o 
  -5   7  10     1858.99     1806.15    122.07 o 
  -4   7  10     5449.84     5821.36    193.84 o 
  -3   7  10    14114.31    13676.35    476.42 o 
  -2   7  10     2435.33     2489.51    127.75 o 
  -1   7  10    13392.25    11965.28    285.90 o 
   0   7  10     8982.00     8674.16    193.10 o 
   1   7  10        9.22       -3.93     86.26 o 
   2   7  10     2263.84     2317.23    108.37 o 
   3   7  10     9713.77     9950.24    313.81 o 
   4   7  10       25.19      -46.73     68.87 o 
   5   7  10     3913.52     4099.97    185.10 o 
   6   7  10     2645.79     2964.99    170.67 o 
   7   7  10     2613.14     2931.13    184.25 o 
 -11   8  10      128.19      151.74    118.74 o 
 -10   8  10     5278.95     5304.55    218.29 o 
  -9   8  10     3427.88     3431.96    173.40 o 
  -8   8  10    11133.80    11167.32    303.52 o 
  -7   8  10     3262.99     3168.57    182.21 o 
  -6   8  10     3903.38     3750.64    166.81 o 
  -5   8  10     3866.85     3945.35    166.21 o 
  -4   8  10    19835.60    19303.74    417.09 o 
  -3   8  10     7661.23     7412.19    328.10 o 
  -2   8  10     2324.55     2507.80    128.94 o 
  -1   8  10     4451.82     3152.29    656.84 o 
   0   8  10    15507.61    15287.60    340.37 o 
   1   8  10      879.89     1066.83    187.18 o 
   2   8  10    15759.42    15486.93    713.03 o 
   3   8  10      471.67      596.17    110.27 o 
   4   8  10     2375.68     2340.42    148.62 o 
   5   8  10     8182.60     8366.80    392.96 o 
   6   8  10     5112.58     5305.70    325.43 o 
   7   8  10     3756.01     3996.09    303.77 o 
 -11   9  10     4558.78     4343.18    312.17 o 
 -10   9  10      305.10      217.14    111.87 o 
  -9   9  10       24.67      128.23    101.75 o 
  -8   9  10     5105.18     5427.71    211.81 o 
  -7   9  10    21908.29    21881.34    473.52 o 
  -6   9  10     2097.40     1901.82    248.08 o 
  -5   9  10      479.00      344.13    100.37 o 
  -4   9  10     3709.90     3399.75    160.68 o 
  -3   9  10    30006.28    29799.94    676.21 o 
  -2   9  10     1526.58     1459.14    292.81 o 
  -1   9  10     1203.67     1227.04    181.44 o 
   0   9  10      297.72      216.61    131.75 o 
   1   9  10     1270.89     1414.54    133.33 o 
   2   9  10       48.41      158.50    101.68 o 
   3   9  10      285.54      314.37    156.98 o 
   4   9  10       88.55      129.20    100.89 o 
   5   9  10     9570.83    10088.22    443.42 o 
   6   9  10       66.32       34.66    164.37 o 
   7   9  10      213.98      321.35    192.91 o 
 -10  10  10    11306.71    11873.08    685.13 o 
  -9  10  10      502.48      388.92    119.08 o 
  -8  10  10     3123.72     3081.54    171.93 o 
  -7  10  10     5358.90     5261.85    209.44 o 
  -6  10  10     1023.17      939.83    187.56 o 
  -5  10  10      239.21      296.78     99.62 o 
  -4  10  10      227.57      170.92     94.78 o 
  -3  10  10      568.84      455.41     99.60 o 
  -2  10  10      487.94      395.31     96.98 o 
  -1  10  10      664.61      269.89    244.13 o 
   0  10  10    22535.81    21340.28    662.07 o 
   1  10  10    12173.29    12233.70    435.39 o 
   2  10  10    14906.77    15041.51    539.23 o 
   3  10  10      374.15      511.06    109.92 o 
   4  10  10       34.47      -12.37     98.56 o 
   5  10  10     2421.59     2452.63    166.47 o 
   6  10  10     4888.01     5082.21    329.76 o 
 -10  11  10      360.15      215.98    180.81 o 
  -9  11  10      738.72      746.63    134.33 o 
  -8  11  10      970.74     1034.93    137.47 o 
  -7  11  10    16688.34    16215.16    396.42 o 
  -6  11  10     1467.27     1561.76    150.03 o 
  -5  11  10      211.06      146.88     98.02 o 
  -4  11  10     2381.99     2143.44    201.19 o 
  -3  11  10    10958.75    11004.80    374.61 o 
  -2  11  10     3541.91     3180.93    156.73 o 
   0  11  10     5812.01     6533.76    332.05 o 
   1  11  10     2247.20     1984.67    201.58 o 
   2  11  10     3644.20     3616.37    251.91 o 
   3  11  10     3462.62     3648.28    179.90 o 
   4  11  10     3739.46     4068.18    195.76 o 
   5  11  10     3807.31     3633.19    191.35 o 
   6  11  10     1778.48     1981.35    265.03 o 
  -9  12  10     8337.45     8861.73    288.81 o 
  -8  12  10      886.37      889.40    343.65 o 
  -7  12  10      533.76      347.62    120.60 o 
  -6  12  10     1803.35     1948.56    155.76 o 
  -5  12  10       59.57        8.63     98.38 o 
  -4  12  10     2497.93     2374.01    145.36 o 
  -3  12  10     1584.35     1691.83    149.69 o 
  -2  12  10     3411.15     3565.12    167.90 o 
  -1  12  10     9809.98     9939.39    413.09 o 
   0  12  10     7253.79     7136.19    352.44 o 
   1  12  10     4944.02     4918.60    284.40 o 
   2  12  10    11612.21    12195.21    335.40 o 
   3  12  10     2326.45     2280.80    156.96 o 
   4  12  10     6073.81     6327.66    243.50 o 
   5  12  10       30.80      195.71    172.01 o 
  -8  13  10      140.04      125.34    118.43 o 
  -7  13  10     2582.92     2559.36    168.45 o 
  -6  13  10       44.98       32.18    105.60 o 
  -5  13  10      244.67      110.33    105.05 o 
  -4  13  10     2201.62     2138.72    152.17 o 
  -3  13  10     1161.51     1131.70    137.99 o 
  -2  13  10     5649.38     5860.01    218.47 o 
  -1  13  10    14645.91    14688.02    537.96 o 
   0  13  10     2480.53     2574.87    229.61 o 
   1  13  10      173.51      -37.97    149.59 o 
   2  13  10      210.47      290.00    170.49 o 
   3  13  10    14156.19    14906.63    388.60 o 
   4  13  10     4391.33     4515.74    208.80 o 
  -7  14  10      269.98      203.77    121.44 o 
  -6  14  10    11665.95    12139.65    341.72 o 
  -5  14  10    14595.01    15069.88    383.00 o 
  -4  14  10    12950.01    13217.68    349.19 o 
  -3  14  10      827.20      854.03    125.12 o 
  -2  14  10      998.91      969.47    300.20 o 
  -1  14  10     7107.09     7294.95    367.98 o 
   0  14  10      643.19      568.54    178.39 o 
   1  14  10       12.21     -148.57    148.57 o 
   2  14  10      457.49      532.35    190.11 o 
   3  14  10      365.30      323.84    125.60 o 
  -6  15  10     6042.63     5979.20    238.97 o 
  -5  15  10     1025.45      829.67    136.92 o 
  -4  15  10     2490.81     2348.46    166.30 o 
  -3  15  10      287.67      204.71    111.53 o 
  -2  15  10     5765.28     5657.12    333.84 o 
  -1  15  10     8036.62     8170.06    397.29 o 
   0  15  10      702.97      558.35    193.17 o 
   1  15  10       56.23     -133.28    157.49 o 
   2  15  10      151.75      107.03    172.01 o 
  -4  16  10    12325.85    12218.60    345.16 o 
  -3  16  10     6197.61     6370.20    241.98 o 
  -2  16  10     3312.50     3452.78    277.77 o 
  -1  16  10       49.52      -61.67    163.10 o 
   0  16  10     2428.47     2769.56    259.42 o 
 -11   0  11     3140.85     3487.44    254.58 o 
  -9   0  11     3193.02     2963.75    222.22 o 
  -7   0  11     2069.96     1845.02    169.98 o 
  -5   0  11     8972.00     8206.50    322.37 o 
  -3   0  11    26077.55    24793.82    672.77 o 
  -1   0  11    13802.73    13690.33    429.65 o 
   1   0  11      216.52      207.88     75.06 o 
   3   0  11    37921.73    40173.47   1067.51 o 
   5   0  11     2367.64     2601.88    225.79 o 
   7   0  11    11557.31    12882.50    522.67 o 
 -12   1  11      218.13      434.36    127.16 o 
 -11   1  11     1756.64     1894.86    261.97 o 
 -10   1  11    20919.07    20725.32    460.85 o 
  -9   1  11     5851.37     5702.70    207.10 o 
  -8   1  11     2583.37     2462.37    141.71 o 
  -7   1  11     2659.86     2458.66    190.62 o 
  -6   1  11    42560.06    39569.12    712.77 o 
  -5   1  11     1561.81     1422.70    117.22 o 
  -4   1  11     4801.58     4762.13    237.51 o 
  -3   1  11     2981.87     2769.60    127.04 o 
  -2   1  11     2389.82     2351.35    117.52 o 
  -1   1  11      538.25      451.85     68.71 o 
   0   1  11     5009.42     5031.12    120.18 o 
   1   1  11      598.17      704.81    109.72 o 
   2   1  11     4454.17     4607.00    140.42 o 
   3   1  11     1270.58     1649.30    143.76 o 
   4   1  11     3679.83     3723.40    178.65 o 
   5   1  11      357.14      265.60    107.39 o 
   6   1  11    15854.98    16563.59    457.43 o 
   7   1  11     1466.63     1530.93    252.16 o 
 -12   2  11      502.38      592.82    132.91 o 
 -11   2  11     1517.35     1730.55    161.72 o 
 -10   2  11     3483.85     3519.37    275.86 o 
  -9   2  11     4945.50     4822.50    192.29 o 
  -8   2  11      997.37     1159.25    177.37 o 
  -7   2  11     8174.21     8140.87    236.68 o 
  -6   2  11     1384.53     1306.72    116.08 o 
  -5   2  11       39.36      122.54    135.70 o 
  -4   2  11     7288.42     7161.62    208.50 o 
  -3   2  11    16470.45    15524.46    335.74 o 
  -2   2  11    10445.90    10177.59    249.65 o 
  -1   2  11    26260.13    24718.84    477.18 o 
   0   2  11     1492.50     1444.04     72.41 o 
   1   2  11      335.82      339.59     76.91 o 
   2   2  11     4002.94     3978.32    133.88 o 
   3   2  11    11270.68    11831.81    314.09 o 
   4   2  11     1794.86     1793.70    141.69 o 
   5   2  11     2448.21     2459.67    206.42 o 
   6   2  11     3555.75     3792.86    193.26 o 
   7   2  11     3894.14     4522.22    220.50 o 
 -12   3  11     9980.75    10230.85    370.53 o 
 -11   3  11     1610.96     2024.61    171.72 o 
 -10   3  11     4732.40     4695.51    199.01 o 
  -9   3  11     7142.57     6860.20    334.09 o 
  -8   3  11     2913.72     2889.96    149.39 o 
  -7   3  11     1390.40     1315.17    232.16 o 
  -6   3  11     3631.61     3425.20    149.56 o 
  -5   3  11      650.09      714.06     99.61 o 
  -4   3  11    19053.22    18140.71    383.64 o 
  -3   3  11    19385.66    18923.69    391.18 o 
  -2   3  11     1856.85     1787.40    109.38 o 
  -1   3  11       93.08      165.31     70.12 o 
   1   3  11        0.46       28.70     49.47 o 
   2   3  11     4455.62     4543.20    142.73 o 
   3   3  11     1982.65     2149.69    138.66 o 
   4   3  11     1547.58     1767.83    220.94 o 
   5   3  11      297.94      404.01    111.72 o 
   6   3  11     3687.51     4111.77    300.96 o 
   7   3  11       12.61       97.67    121.66 o 
 -12   4  11      807.75      725.85    149.43 o 
 -11   4  11      254.32      429.43    153.41 o 
 -10   4  11      827.85     1147.55    257.26 o 
  -9   4  11     6353.30     6384.60    300.20 o 
  -8   4  11      940.17     1070.52    119.16 o 
  -7   4  11    20682.79    20366.57    558.47 o 
  -6   4  11      432.37      438.40     95.08 o 
  -5   4  11     1598.72     1549.74    117.86 o 
  -4   4  11     5743.62     5874.34    190.72 o 
  -3   4  11    13669.35    13678.63    413.35 o 
  -2   4  11     1814.74     1655.92    108.43 o 
  -1   4  11      716.76      664.86     89.98 o 
   0   4  11       66.92       91.86     47.54 o 
   1   4  11    10075.12    10138.84    219.12 o 
   2   4  11     1885.22     1893.82    101.46 o 
   3   4  11     3714.10     3938.30    137.82 o 
   4   4  11      255.96      217.46    102.48 o 
   5   4  11     4431.24     4745.01    199.70 o 
   6   4  11       66.68      111.04    111.35 o 
   7   4  11      224.36      173.98    124.23 o 
 -11   5  11     1462.56     1725.74    274.71 o 
 -10   5  11     1718.21     1655.02    141.94 o 
  -9   5  11      910.84      830.21    121.87 o 
  -8   5  11     5006.58     4695.43    189.09 o 
  -7   5  11      171.17      371.52    170.49 o 
  -6   5  11      691.27      585.17     99.76 o 
  -5   5  11       29.84      -72.44     72.44 o 
  -4   5  11    13328.60    12962.07    310.92 o 
  -3   5  11      114.02       19.87     84.61 o 
  -2   5  11     2691.49     2837.44    168.57 o 
  -1   5  11      657.64      603.69     91.32 o 
   0   5  11    36563.79    36413.35    544.63 o 
   1   5  11     2670.90     2584.88    151.59 o 
   2   5  11     4183.94     4173.07    139.12 o 
   3   5  11       70.51       54.09     73.19 o 
   4   5  11     3447.82     3396.11    169.08 o 
   5   5  11      835.90     1002.41    218.90 o 
   6   5  11     1486.54     1749.89    305.55 o 
   7   5  11      258.50      300.80    132.71 o 
 -11   6  11     2317.68     2170.70    243.62 o 
 -10   6  11      506.51      265.14    138.25 o 
  -9   6  11    11210.68    11297.81    313.07 o 
  -8   6  11     5012.25     4912.47    195.97 o 
  -7   6  11    32672.73    31369.69    610.87 o 
  -6   6  11      197.03      205.71     90.91 o 
  -5   6  11      179.13      113.95     84.16 o 
  -4   6  11     1894.50     1775.91    120.63 o 
  -3   6  11    11885.37    11702.89    292.69 o 
  -2   6  11      452.79      675.96     93.30 o 
  -1   6  11      219.53      159.31     75.11 o 
   0   6  11     1044.49      981.94     75.34 o 
   1   6  11     2610.86     2375.77    138.06 o 
   2   6  11     4986.91     5401.01    291.79 o 
   3   6  11    10043.25    10018.04    228.55 o 
   4   6  11     6112.15     6433.64    226.59 o 
   5   6  11     7957.42     8291.62    266.05 o 
   6   6  11     2702.40     2726.16    171.44 o 
   7   6  11      440.10      532.43    145.76 o 
 -11   7  11     6150.28     6147.16    239.09 o 
 -10   7  11     9005.52     9165.76    285.78 o 
  -9   7  11    14541.09    14494.87    369.36 o 
  -8   7  11        4.19       86.01     99.25 o 
  -7   7  11     2466.91     2302.02    144.98 o 
  -6   7  11     3559.80     3619.63    166.31 o 
  -5   7  11      197.02      167.95     83.89 o 
  -4   7  11     4880.63     4901.10    184.66 o 
  -3   7  11     9486.35     9976.46    269.17 o 
  -2   7  11       10.63      -63.11     71.50 o 
  -1   7  11       18.19       24.63     76.10 o 
   0   7  11    16099.52    15837.08    527.77 o 
   1   7  11     3032.48     3240.20    160.32 o 
   2   7  11    12186.56    12029.27    321.19 o 
   3   7  11     3052.17     3033.04    240.44 o 
   4   7  11     6588.55     7255.96    371.30 o 
   5   7  11       14.78      319.06    179.91 o 
   6   7  11     7553.33     8566.59    427.11 o 
 -11   8  11     2911.56     3129.65    282.10 o 
 -10   8  11     2203.82     2288.66    168.37 o 
  -9   8  11     6626.88     6881.38    245.27 o 
  -8   8  11     1161.55     1040.47    134.63 o 
  -7   8  11     2731.03     2571.08    154.03 o 
  -6   8  11      306.35      314.71    103.34 o 
  -5   8  11     4420.55     4326.50    182.75 o 
  -4   8  11     2601.75     2432.20    144.78 o 
  -3   8  11    10356.03    10063.67    275.29 o 
  -2   8  11      369.66      324.54     91.44 o 
   0   8  11       37.31       64.98    130.73 o 
   1   8  11      118.11      273.34    142.45 o 
   2   8  11    13602.64    12848.34    337.50 o 
   3   8  11    18630.93    18451.42    434.63 o 
   4   8  11     3691.09     3688.07    205.02 o 
   5   8  11      157.57      -62.69    158.00 o 
   6   8  11      177.58      165.39    180.68 o 
 -10   9  11    11175.79    11466.43    334.87 o 
  -9   9  11     1476.92     1356.86    152.15 o 
  -8   9  11     2803.66     2631.66    161.15 o 
  -7   9  11       52.72      134.06    101.23 o 
  -6   9  11    28287.66    28204.01    576.24 o 
  -5   9  11     4909.82     4867.13    197.76 o 
  -4   9  11     2117.88     2151.13    140.73 o 
  -3   9  11     5554.19     5197.26    195.14 o 
  -2   9  11      255.15      157.21     91.80 o 
   0   9  11     1384.73     1718.36    211.26 o 
   1   9  11     1637.66     1627.62    127.36 o 
   2   9  11     3433.35     3566.49    174.06 o 
   3   9  11       66.54      -29.43     92.52 o 
   4   9  11     3366.39     3477.22    185.92 o 
   5   9  11       22.22        1.78    171.00 o 
 -10  10  11      190.29      226.04    201.07 o 
  -9  10  11     2285.88     2284.69    168.47 o 
  -8  10  11       47.96       22.51    106.79 o 
  -7  10  11      557.00      388.23    107.93 o 
  -6  10  11      468.00      377.54    162.20 o 
  -5  10  11      173.59       98.95     99.99 o 
  -4  10  11      408.36      278.22    103.71 o 
  -3  10  11     9705.94     9292.10    271.01 o 
  -2  10  11    13228.87    13129.04    817.64 o 
  -1  10  11    33981.36    31846.94    904.67 o 
   0  10  11       80.16      144.49    142.71 o 
   1  10  11      251.52      156.72    147.55 o 
   2  10  11      220.44      409.42    116.50 o 
   3  10  11     6246.40     6342.96    237.73 o 
   4  10  11       18.80       66.42    168.70 o 
   5  10  11      425.22      516.04    192.40 o 
  -9  11  11     1084.70      799.64    143.55 o 
  -8  11  11      270.68      230.28    121.27 o 
  -7  11  11       58.59       55.94    113.54 o 
  -6  11  11    18422.41    18564.72    441.19 o 
  -5  11  11    10280.90    10566.81    307.14 o 
  -4  11  11    10644.37    10528.54    471.07 o 
  -3  11  11     5226.34     5415.23    214.95 o 
  -2  11  11      958.49      804.81    121.95 o 
  -1  11  11     5162.82     5010.60    296.38 o 
   0  11  11     1527.06     1607.25    220.43 o 
   1  11  11      350.81      278.28    160.55 o 
   2  11  11       66.68       47.25    102.12 o 
   3  11  11     1808.90     1999.46    154.84 o 
   4  11  11       73.91       50.26    116.66 o 
  -8  12  11     2970.19     3182.56    284.78 o 
  -7  12  11     4131.50     4361.61    207.31 o 
  -6  12  11        1.39      -70.50    102.30 o 
  -5  12  11     1263.98     1021.06    136.23 o 
  -4  12  11    10207.85     9903.99    292.98 o 
  -3  12  11     9747.25     9652.95    283.36 o 
  -2  12  11     7297.85     7291.99    241.16 o 
  -1  12  11     5514.81     6020.26    333.58 o 
   0  12  11      262.03      280.07    164.62 o 
   1  12  11     7966.05     8004.42    386.84 o 
   2  12  11     4449.69     4503.84    207.36 o 
   3  12  11     4851.36     5070.44    226.35 o 
   4  12  11       42.48      218.40    185.01 o 
  -7  13  11     1237.30     1377.33    300.96 o 
  -6  13  11     1582.04     1257.27    157.65 o 
  -5  13  11     1609.91     1357.92    158.82 o 
  -4  13  11     8500.62     8698.20    278.14 o 
  -3  13  11     6110.10     6060.09    228.08 o 
  -2  13  11     6790.36     6605.11    352.69 o 
  -1  13  11      379.91      361.61    166.15 o 
   0  13  11    15350.46    15885.24    580.01 o 
   1  13  11     4342.80     4385.23    299.94 o 
   2  13  11       12.00      -11.21    166.66 o 
   3  13  11      818.91     1155.94    214.83 o 
  -6  14  11      456.43      131.11    120.89 o 
  -5  14  11       47.95       16.23    128.95 o 
  -4  14  11     2184.06     2008.52    156.42 o 
  -3  14  11     5010.73     5097.96    217.94 o 
  -2  14  11      339.43      167.68    174.56 o 
  -1  14  11      749.96     1016.54    214.83 o 
   0  14  11      345.04      412.58    186.03 o 
   1  14  11     4906.77     5174.46    330.52 o 
  -4  15  11     1957.08     1506.34    221.96 o 
  -3  15  11        2.34       88.81    116.33 o 
  -2  15  11       17.07      -26.50    160.55 o 
  -1  15  11       12.72     -155.45    155.45 o 
 -10   0  12      906.64      743.10    178.90 o 
  -8   0  12      352.68      246.43    135.32 o 
  -6   0  12      104.54       47.91    119.01 o 
  -4   0  12    60730.86    55428.25   1345.54 o 
  -2   0  12     3137.73     3138.31    197.24 o 
   0   0  12    38930.65    39057.54    839.94 o 
   2   0  12      125.33     -121.05    121.05 o 
   4   0  12    25234.91    26491.04    802.99 o 
   6   0  12     1060.48      921.23    214.83 o 
 -11   1  12     1866.71     2107.40    179.36 o 
 -10   1  12      213.69      258.83    115.38 o 
  -9   1  12    23988.90    23150.94    499.23 o 
  -8   1  12     2669.51     2691.58    205.65 o 
  -7   1  12     7063.72     6398.88    214.61 o 
  -6   1  12     2142.10     1756.15    189.60 o 
  -5   1  12      441.04      354.30     89.62 o 
  -4   1  12      626.97      652.19    155.71 o 
  -3   1  12     2959.68     2815.04    190.49 o 
  -2   1  12     5359.46     5109.73    177.67 o 
  -1   1  12      671.33      605.28     91.55 o 
   0   1  12     1888.51     1906.97     86.70 o 
   1   1  12    21756.62    22142.97    324.33 o 
   2   1  12      179.48      168.39     90.96 o 
   3   1  12    16193.83    17267.82    414.04 o 
   4   1  12     1009.98      935.33    136.30 o 
   5   1  12     3023.62     3189.12    179.91 o 
   6   1  12       10.65      -99.65    114.04 o 
 -11   2  12      572.72      764.50    201.45 o 
 -10   2  12     4455.55     4150.80    283.63 o 
  -9   2  12     5170.32     4919.46    203.52 o 
  -8   2  12      482.19      284.84    263.37 o 
  -7   2  12    13268.97    12971.88    372.57 o 
  -6   2  12     7722.79     7648.05    233.76 o 
  -5   2  12       19.42      -45.15     76.76 o 
  -4   2  12     6041.19     5859.13    195.12 o 
  -3   2  12     8000.05     7679.40    220.90 o 
  -2   2  12     4603.32     4541.57    164.10 o 
  -1   2  12    11319.80    11104.22    272.13 o 
   0   2  12    22774.65    22787.04    385.28 o 
   1   2  12     3168.92     2962.96    121.51 o 
   2   2  12        3.87       17.56     85.77 o 
   3   2  12     2637.78     2890.26    164.20 o 
   4   2  12     6017.26     6269.65    416.53 o 
   5   2  12     1367.68     1542.68    160.74 o 
   6   2  12     5840.81     6231.59    252.50 o 
 -11   3  12     2426.18     2096.79    163.15 o 
 -10   3  12      222.36       58.75    111.93 o 
  -9   3  12     4018.06     3892.54    185.24 o 
  -8   3  12     5469.81     5295.31    203.24 o 
  -7   3  12     8232.06     7734.55    240.07 o 
  -6   3  12     3112.41     2947.93    148.56 o 
  -5   3  12     8235.67     7946.04    235.88 o 
  -4   3  12      312.78      294.83     88.56 o 
  -3   3  12    18072.66    17100.97    374.67 o 
  -2   3  12     1437.46     1524.45    123.34 o 
  -1   3  12     1382.19     1377.64    109.13 o 
   0   3  12     6469.10     6052.63    306.57 o 
   1   3  12      387.12      427.97     79.50 o 
   2   3  12     8108.88     8094.36    202.52 o 
   3   3  12     6801.54     7219.78    351.04 o 
   4   3  12     5195.66     5625.36    223.91 o 
   5   3  12     1026.33      818.40    140.08 o 
   6   3  12        3.94     -117.76    117.76 o 
 -11   4  12     1101.02     1352.98    166.86 o 
 -10   4  12    30154.53    28837.33    964.69 o 
  -9   4  12     1302.09     1403.19    144.17 o 
  -8   4  12       47.07       92.46     91.65 o 
  -7   4  12     1540.22     1626.79    137.19 o 
  -6   4  12    31058.97    29350.32    815.48 o 
  -5   4  12       23.15        7.10     79.28 o 
  -4   4  12      261.99      251.25     92.38 o 
  -3   4  12      912.86      843.40    189.73 o 
  -2   4  12     7417.83     7120.20    257.89 o 
  -1   4  12     1596.61     1492.93    110.99 o 
   0   4  12      716.01      598.91     68.11 o 
   1   4  12       13.59       26.06     66.37 o 
   2   4  12    16637.30    16940.48    321.81 o 
   3   4  12     1035.45      922.66    133.68 o 
   4   4  12      218.93      122.63    109.96 o 
   5   4  12      912.07      786.95    138.09 o 
   6   4  12    11043.92    11760.98    349.42 o 
 -11   5  12     2497.28     2533.69    174.79 o 
 -10   5  12      321.01      511.46    178.13 o 
  -9   5  12      286.07      255.20    106.48 o 
  -8   5  12     1212.45     1110.13    133.60 o 
  -7   5  12     3967.16     3588.08    167.30 o 
  -6   5  12      233.90      171.56     96.52 o 
  -5   5  12     8454.98     8436.50    410.80 o 
  -4   5  12      433.25      329.38    161.69 o 
  -3   5  12    33282.29    31059.50    596.03 o 
  -2   5  12     2967.20     3079.13    146.22 o 
  -1   5  12     9544.64     9660.20    260.77 o 
   0   5  12       48.95       21.09     70.59 o 
   1   5  12        0.94       25.54     70.25 o 
   2   5  12     1679.70     1852.33    130.48 o 
   3   5  12     3870.49     3983.99    183.23 o 
   4   5  12      373.68      259.80    151.12 o 
   5   5  12      534.52      464.23    136.68 o 
   6   5  12       55.73       94.19    123.69 o 
 -10   6  12    11638.23    11604.71    334.41 o 
  -9   6  12     2471.90     2341.59    156.80 o 
  -8   6  12     1506.27     1353.79    222.09 o 
  -7   6  12     6446.06     6175.76    332.69 o 
  -6   6  12    13790.81    13324.78    339.75 o 
  -5   6  12      439.58      383.98     99.47 o 
  -4   6  12      362.26      308.10    130.22 o 
  -3   6  12     3102.31     3028.98    153.82 o 
  -2   6  12     5620.35     5560.72    196.84 o 
  -1   6  12     7029.24     6957.53    483.68 o 
   0   6  12     2112.60     2421.46    203.10 o 
   1   6  12     4443.58     4732.15    372.32 o 
   2   6  12     4793.39     4554.05    152.55 o 
   3   6  12     2369.34     2338.63    151.65 o 
   4   6  12     2316.17     2318.29    161.79 o 
   5   6  12     1399.17     1468.89    195.46 o 
 -10   7  12        2.46     -105.50    105.50 o 
  -9   7  12     2767.98     2750.25    171.10 o 
  -8   7  12      446.24      368.48    116.05 o 
  -7   7  12     1689.40     1779.25    142.45 o 
  -6   7  12     4578.08     4480.47    189.83 o 
  -5   7  12      183.75      190.86     89.56 o 
  -4   7  12     4760.53     4690.77    257.77 o 
  -3   7  12    14606.46    14518.12    351.77 o 
  -2   7  12     9958.64     9563.89    269.55 o 
   0   7  12     2473.29     2401.07    206.93 o 
   1   7  12     9094.24     9156.37    365.69 o 
   2   7  12      244.81      167.12    102.16 o 
   3   7  12     8208.41     8103.12    268.22 o 
   4   7  12      808.13      941.11    205.40 o 
   5   7  12     1411.96     1752.51    262.74 o 
 -10   8  12     1009.85      933.98    221.45 o 
  -9   8  12      115.41       99.95    114.76 o 
  -8   8  12      230.53      275.78    113.89 o 
  -7   8  12     2300.05     2139.86    152.05 o 
  -6   8  12      660.37      814.52    239.80 o 
  -5   8  12     2490.58     2438.02    151.80 o 
  -4   8  12    17084.27    16253.52    388.90 o 
  -3   8  12      917.31      709.96    148.95 o 
  -2   8  12     1319.37     1248.14    131.14 o 
  -1   8  12     9024.50     8414.45    374.10 o 
   0   8  12    15825.94    15457.12    541.02 o 
   1   8  12     6323.12     5944.33    411.56 o 
   2   8  12       52.37      189.26     97.27 o 
   3   8  12     3059.47     3141.13    209.60 o 
   4   8  12    10164.39    10587.19    472.98 o 
   5   8  12       55.74      256.37    185.52 o 
  -9   9  12    20649.08    20767.14    841.22 o 
  -8   9  12     6127.01     6270.40    253.82 o 
  -7   9  12     7552.06     7556.69    258.78 o 
  -6   9  12     1033.85     1126.02    140.82 o 
  -5   9  12     1187.33     1062.22    131.95 o 
  -4   9  12     7581.97     7100.76    260.32 o 
  -3   9  12     2011.02     1761.62    140.67 o 
  -2   9  12      167.32      144.22    185.65 o 
  -1   9  12     1052.86      911.55    184.50 o 
   0   9  12      581.36      410.29    161.82 o 
   1   9  12    18513.33    18096.59    435.33 o 
   2   9  12      988.24     1088.70    143.44 o 
   3   9  12    12518.44    13290.09    591.09 o 
   4   9  12     1581.38     2310.35    285.16 o 
  -8  10  12       15.23       30.72    192.02 o 
  -7  10  12     3746.76     3626.93    193.86 o 
  -6  10  12     2601.32     2739.40    169.00 o 
  -5  10  12     2497.52     2547.06    403.02 o 
  -4  10  12    12485.36    12853.47    384.17 o 
  -3  10  12     3235.20     3207.81    169.26 o 
  -2  10  12      612.00      452.53    114.29 o 
  -1  10  12       80.96       19.11    144.75 o 
   0  10  12    22462.66    21559.18    695.19 o 
   1  10  12     1071.68     1428.87    217.63 o 
   2  10  12     1677.08     2079.57    179.55 o 
   3  10  12       51.77      -92.19    111.25 o 
  -8  11  12    10864.35    10681.99    475.78 o 
  -7  11  12    10244.26    10234.24    318.35 o 
  -6  11  12     2514.76     2615.48    178.72 o 
  -5  11  12     5343.87     5631.46    230.25 o 
  -4  11  12      230.59       29.81    107.76 o 
  -3  11  12     1968.40     1894.52    149.55 o 
  -2  11  12      568.08      466.35    173.29 o 
  -1  11  12      581.62      395.51    166.66 o 
   0  11  12     1377.99     1684.73    235.21 o 
   1  11  12     1176.80     1482.64    223.24 o 
   2  11  12     2992.77     3184.62    191.40 o 
   3  11  12     9263.81    10380.81    328.00 o 
  -7  12  12     5011.11     5285.82    329.25 o 
  -6  12  12    14313.68    14077.09    381.96 o 
  -5  12  12     2023.48     1570.79    265.41 o 
  -4  12  12     1724.02     1588.26    164.77 o 
  -3  12  12     1559.57     1736.39    162.65 o 
  -2  12  12     1036.79     1179.38    209.73 o 
  -1  12  12       90.00      145.51    155.20 o 
   0  12  12     5034.17     4857.44    313.70 o 
   1  12  12      788.55      893.97    217.63 o 
   2  12  12     2025.05     2341.44    286.95 o 
  -5  13  12     7162.60     7067.00    263.72 o 
  -4  13  12      440.59      250.43    129.58 o 
  -3  13  12    11942.16    11981.89    341.36 o 
  -2  13  12     4439.34     4430.34    301.98 o 
  -1  13  12     1287.26      808.85    211.00 o 
   0  13  12     1816.34     1920.19    261.72 o 
  -9   0  13      132.64      -36.95    144.75 o 
  -7   0  13    15662.88    14655.66    510.69 o 
  -3   0  13    39187.25    37428.88    980.87 o 
  -1   0  13     1792.75     1573.36    159.02 o 
   1   0  13     7549.93     7584.45    353.97 o 
   3   0  13      502.60      545.10    156.72 o 
   5   0  13     1065.43      998.70    227.31 o 
 -10   1  13    17060.70    17004.83    424.45 o 
  -9   1  13       78.83       97.08    107.47 o 
  -8   1  13       99.34       48.94     97.58 o 
  -7   1  13      844.28      856.56    124.50 o 
  -6   1  13     9546.38     8895.57    259.75 o 
  -5   1  13     3144.89     2949.09    149.41 o 
  -4   1  13      517.35      476.34     96.62 o 
  -3   1  13        1.70       42.30    111.62 o 
  -2   1  13    17415.52    17403.86    709.59 o 
  -1   1  13     8029.58     7852.92    234.08 o 
   0   1  13     9914.53     9963.18    195.70 o 
   1   1  13     2070.96     2092.18    145.06 o 
   2   1  13     5097.49     5407.02    219.57 o 
   3   1  13      112.85        3.78     97.84 o 
   4   1  13      916.12     1027.81    203.87 o 
   5   1  13       47.23      -58.33    125.85 o 
 -10   2  13     3760.19     3578.78    192.62 o 
  -9   2  13     5400.37     5171.39    217.09 o 
  -8   2  13     1859.54     1863.42    142.15 o 
  -7   2  13     4806.57     4462.17    249.36 o 
  -6   2  13    14026.00    13327.34    337.59 o 
  -5   2  13     3338.44     3212.86    153.01 o 
  -4   2  13     4328.66     4203.62    173.47 o 
  -3   2  13    11590.72    11195.34    290.26 o 
  -2   2  13      116.17      120.84    187.81 o 
  -1   2  13     1483.79     1557.51    122.51 o 
   0   2  13     3768.48     3986.38    143.83 o 
   1   2  13    13392.34    13347.28    277.71 o 
   2   2  13     4440.29     4612.40    204.22 o 
   3   2  13     2654.03     2708.77    168.79 o 
   4   2  13       53.62       28.26    117.75 o 
   5   2  13       13.05      126.53    128.31 o 
 -10   3  13     2141.06     2173.02    166.93 o 
  -9   3  13      448.39      272.50    119.87 o 
  -8   3  13     7553.13     7152.64    349.00 o 
  -7   3  13     6189.99     5977.72    216.31 o 
  -6   3  13    11231.14    10633.54    440.10 o 
  -5   3  13     3768.53     3537.32    167.22 o 
  -4   3  13     6368.98     5792.73    205.06 o 
  -3   3  13       16.88       -2.22     81.43 o 
  -2   3  13      832.91      784.97    110.89 o 
  -1   3  13     6932.62     7300.11    224.90 o 
   0   3  13    12220.78    12219.42    260.70 o 
   1   3  13     2663.78     2640.37    126.96 o 
   2   3  13      463.56      206.88    109.61 o 
   3   3  13      382.96      468.38    120.75 o 
   4   3  13    14812.40    16110.68    485.85 o 
   5   3  13     5639.16     5895.29    248.60 o 
 -10   4  13      541.99      494.88    131.44 o 
  -9   4  13    31508.94    30589.42    627.42 o 
  -8   4  13      165.91       49.20    103.28 o 
  -7   4  13       54.63       15.36    109.96 o 
  -6   4  13     2338.41     2224.82    141.82 o 
  -5   4  13      830.93      582.49    110.50 o 
  -4   4  13      119.05      117.21     84.15 o 
  -3   4  13      133.59      240.78     95.47 o 
  -2   4  13       35.08       76.99     83.55 o 
  -1   4  13     5884.62     6103.77    207.73 o 
   0   4  13      254.18      147.77     93.75 o 
   1   4  13     8645.41     8512.75    215.22 o 
   2   4  13      439.93      288.76    112.09 o 
   3   4  13    17482.22    18073.36    440.12 o 
   4   4  13      297.66      263.77    124.54 o 
 -10   5  13       72.12       40.77    172.52 o 
  -9   5  13       66.73       97.23    143.22 o 
  -8   5  13     6869.50     6877.73    244.71 o 
  -7   5  13      324.40      137.05    105.55 o 
  -6   5  13     9480.24     8874.98    271.15 o 
  -5   5  13     5889.24     5460.66    205.71 o 
  -4   5  13    19129.21    19298.65    450.55 o 
  -3   5  13      724.57      749.07    112.20 o 
  -2   5  13      356.05      184.18    103.97 o 
  -1   5  13      396.39      401.75     99.74 o 
   0   5  13     7354.36     7206.01    234.40 o 
   1   5  13      230.17      120.32     82.73 o 
   2   5  13     6478.54     6854.44    244.15 o 
   3   5  13        7.49       28.23    117.95 o 
   4   5  13    20059.75    21447.85    505.19 o 
  -9   6  13    21164.88    20906.35    485.08 o 
  -8   6  13     4186.31     4138.66    244.64 o 
  -7   6  13     2138.54     2083.44    150.64 o 
  -6   6  13     7957.20     7479.67    251.28 o 
  -5   6  13     3842.11     3943.04    182.81 o 
  -4   6  13     6915.68     6647.93    232.09 o 
  -3   6  13     1502.33     1437.75    135.10 o 
  -2   6  13      331.12      309.54     99.27 o 
  -1   6  13      590.95      335.37    150.61 o 
   0   6  13     3837.69     3730.55    255.60 o 
   1   6  13     5651.15     5533.03    220.93 o 
   2   6  13      113.82       62.64    106.49 o 
   3   6  13    11539.48    11950.57    510.95 o 
   4   6  13      675.32      803.25    207.44 o 
  -9   7  13      201.02       76.72    126.30 o 
  -8   7  13        8.03       74.74    110.99 o 
  -7   7  13     8081.93     8275.73    270.47 o 
  -6   7  13    11663.69    11328.29    319.92 o 
  -5   7  13     6465.02     6549.42    232.87 o 
  -4   7  13     2034.59     1927.67    146.66 o 
  -3   7  13       51.28      136.94     96.24 o 
  -2   7  13    12749.90    12913.88    334.81 o 
  -1   7  13     7403.93     7258.77    352.95 o 
   0   7  13     4012.69     3966.02    267.32 o 
   1   7  13     2064.31     2209.11    179.03 o 
   2   7  13      610.01      613.16    131.60 o 
   3   7  13        5.87      102.95    169.21 o 
  -8   8  13     2673.57     2928.45    255.47 o 
  -7   8  13     6272.50     6204.61    290.64 o 
  -6   8  13     6531.03     6582.97    245.23 o 
  -5   8  13     9484.10     9373.42    289.22 o 
  -4   8  13     2744.31     2891.93    161.29 o 
  -3   8  13    20839.65    21158.91   1118.86 o 
  -2   8  13      371.44      110.37    100.24 o 
  -1   8  13     1590.59     1921.72    240.06 o 
   0   8  13     3342.90     3593.20    261.46 o 
   1   8  13     2488.02     2570.54    242.09 o 
   2   8  13     1449.96     1583.07    167.46 o 
   3   8  13     2269.79     2168.66    244.64 o 
  -8   9  13        8.42       39.75    178.39 o 
  -7   9  13     4742.64     4639.73    215.55 o 
  -6   9  13     4695.48     4778.25    214.97 o 
  -5   9  13       77.90       16.91    109.51 o 
  -4   9  13     2407.16     2515.34    158.83 o 
  -3   9  13       74.01      -42.19     97.20 o 
  -2   9  13    13050.43    12814.46    504.07 o 
  -1   9  13       10.58     -107.54    150.35 o 
   0   9  13     5418.18     5664.76    327.47 o 
   1   9  13     1549.97     1763.21    249.49 o 
   2   9  13     3916.47     4088.73    210.14 o 
  -7  10  13     4650.26     4361.49    316.89 o 
  -6  10  13        7.40      -45.20    115.55 o 
  -5  10  13     3996.44     3703.46    273.95 o 
  -4  10  13       19.94       30.89    166.15 o 
  -3  10  13    24434.64    24682.97    538.70 o 
  -2  10  13     3557.60     3103.40    260.70 o 
  -1  10  13      980.77      702.33    187.05 o 
   0  10  13      433.16      128.18    160.29 o 
   1  10  13     6542.48     6691.50    365.44 o 
  -5  11  13      177.48      233.02    123.45 o 
  -4  11  13      618.69      538.14    136.03 o 
  -3  11  13       27.13     -112.96    112.96 o 
  -2  11  13     1131.00     1175.56    224.00 o 
  -1  11  13    10122.64    10085.16    453.10 o 
   0  11  13    10877.97    10884.84    478.84 o 
  -8   0  14    14805.64    14114.13    528.28 o 
  -6   0  14    31060.61    28637.78    823.12 o 
  -2   0  14      177.17      342.25    138.89 o 
   2   0  14     4775.70     4738.94    307.59 o 
  -9   1  14    15091.75    14977.72    394.45 o 
  -8   1  14      167.96      208.83    116.75 o 
  -7   1  14     2187.57     2057.93    151.00 o 
  -6   1  14      867.51      872.05    183.23 o 
  -5   1  14     6910.86     6237.72    221.73 o 
  -4   1  14     3945.96     3834.63    173.08 o 
  -3   1  14      520.03      453.19    102.62 o 
  -2   1  14      896.87      893.42    173.67 o 
  -1   1  14     6633.82     6722.85    317.78 o 
   0   1  14     2225.61     1949.25    194.95 o 
   1   1  14     2873.08     3149.39    181.86 o 
   2   1  14     4501.96     4755.09    238.91 o 
   3   1  14     5938.57     6459.04    257.64 o 
  -9   2  14     3893.15     3654.86    195.77 o 
  -8   2  14     5215.17     4929.16    212.54 o 
  -7   2  14     1381.14     1506.34    219.16 o 
  -6   2  14    15535.46    14571.01    367.86 o 
  -5   2  14     2970.14     2910.84    212.66 o 
  -4   2  14     2197.25     2175.56    141.98 o 
  -3   2  14     3280.71     3179.10    161.86 o 
  -2   2  14     5088.47     5202.46    198.75 o 
  -1   2  14      311.53      390.15    192.53 o 
   0   2  14     6548.60     6445.07    315.49 o 
   1   2  14     3398.74     3475.55    243.11 o 
   2   2  14     1627.39     1785.52    204.51 o 
   3   2  14      603.08      734.75    144.19 o 
  -9   3  14     3634.01     3645.77    198.27 o 
  -8   3  14      234.02      264.27    173.03 o 
  -7   3  14     7505.60     7162.79    251.26 o 
  -6   3  14     1540.66     1507.71    149.68 o 
  -5   3  14     5571.29     5324.85    211.64 o 
  -4   3  14    10161.33     9351.82    278.33 o 
  -3   3  14    11262.92    11180.44    305.63 o 
  -2   3  14     1126.27      986.79    218.78 o 
  -1   3  14     1398.57     1567.78    303.89 o 
   0   3  14     4510.13     4740.47    275.73 o 
   1   3  14    12988.35    13748.57    370.75 o 
   2   3  14     2204.52     2464.86    212.28 o 
   3   3  14     1088.18      924.29    270.38 o 
  -8   4  14       46.16       61.30    214.57 o 
  -7   4  14     1636.39     1645.93    159.53 o 
  -6   4  14     2194.67     2260.67    156.13 o 
  -5   4  14      114.66      119.02    120.54 o 
  -4   4  14       45.25       40.17     95.91 o 
  -3   4  14      519.35      358.55    111.51 o 
  -2   4  14    21045.31    21122.13    558.86 o 
  -1   4  14      936.71     1403.13    212.53 o 
   0   4  14    11007.68    11111.64    439.08 o 
   1   4  14      176.74      231.88     96.89 o 
   2   4  14       18.82       60.46    114.53 o 
  -8   5  14      581.13      525.86    121.07 o 
  -7   5  14    10414.90     9728.25    300.73 o 
  -6   5  14       89.36       55.53    107.31 o 
  -5   5  14     4972.11     4703.83    205.69 o 
  -4   5  14      163.77      111.25     99.45 o 
  -3   5  14    23040.97    23537.15    722.08 o 
  -2   5  14       25.41      -98.88     98.88 o 
  -1   5  14     8237.53     8344.63    381.49 o 
   0   5  14       10.52       50.71    154.18 o 
   1   5  14    15864.53    16582.24    424.81 o 
   2   5  14     1401.07     1550.94    231.65 o 
  -8   6  14     2062.87     2020.09    257.89 o 
  -7   6  14     1772.02     1847.27    216.61 o 
  -6   6  14     1732.31     1855.65    168.13 o 
  -5   6  14      826.87      811.41    132.83 o 
  -4   6  14     2266.94     2265.70    209.09 o 
  -3   6  14     1918.20     2110.63    150.28 o 
  -2   6  14     8210.06     8620.92    270.99 o 
  -1   6  14     2387.15     2944.13    246.43 o 
   0   6  14     8136.41     8647.63    402.64 o 
   1   6  14     2602.27     2478.63    170.13 o 
   2   6  14      540.05      366.20    200.81 o 
  -7   7  14      994.69      612.32    137.26 o 
  -6   7  14     1310.27     1248.70    146.88 o 
  -5   7  14     9213.86     9333.25    292.44 o 
  -4   7  14     1124.19     1257.86    146.90 o 
  -3   7  14     6879.71     6888.93    246.00 o 
  -2   7  14      101.03       44.34    149.59 o 
  -1   7  14      165.65      330.01    171.25 o 
   0   7  14      905.76     1007.88    208.97 o 
   1   7  14     7835.56     8460.58    402.90 o 
  -6   8  14    10997.77    11332.56    336.33 o 
  -5   8  14       88.60       15.92    115.32 o 
  -4   8  14        5.85      -96.14    110.82 o 
  -3   8  14     2100.25     2190.81    159.28 o 
  -2   8  14     1041.46      990.55    208.97 o 
  -1   8  14     6304.77     6885.18    366.96 o 
   0   8  14     2120.23     2650.81    294.34 o 
  -5   9  14     5492.05     5506.14    420.61 o 
  -4   9  14       44.33      -94.69    116.67 o 
  -3   9  14     3516.25     3538.94    193.93 o 
  -2   9  14      156.41      120.54    171.25 o 
  -1   9  14     4782.83     4828.39    320.07 o 
  -7   0  15     9756.59     9329.82    414.11 o 
  -5   0  15     2904.13     2901.06    237.00 o 
  -1   0  15    15218.58    14679.36    518.08 o 
   1   0  15    17965.95    18742.73    655.44 o 
  -7   1  15      911.20      916.86    145.60 o 
  -6   1  15     2191.07     2155.66    155.67 o 
  -5   1  15      689.91      667.16    190.62 o 
  -4   1  15      511.74      570.64    117.34 o 
  -3   1  15      722.65      712.84    124.21 o 
  -2   1  15     7864.06     8091.19    259.48 o 
  -1   1  15     1111.66     1525.45    219.16 o 
  -7   2  15       35.41      -16.44    111.00 o 
  -6   2  15        1.58       49.92    109.11 o 
  -5   2  15     6719.40     6594.59    385.44 o 
  -4   2  15    10833.05    10343.48    302.73 o 
  -3   2  15     4524.86     4514.77    324.66 o 
  -2   2  15     1128.51     1297.81    155.20 o 
  -1   2  15     2061.36     1871.52    210.50 o 
  -6   3  15    13527.36    13471.02    363.19 o 
  -5   3  15      224.48      127.84    112.26 o 
  -4   3  15     2317.78     2487.10    163.29 o 
  -3   3  15     2020.60     1851.81    191.13 o 
  -2   3  15     4743.05     5114.18    215.15 o 
  -1   3  15       65.03      228.59    164.37 o 
   0   3  15     2800.50     3007.33    251.27 o 
  -6   4  15       66.05       67.64    109.61 o 
  -5   4  15    18609.10    18647.75    448.60 o 
  -4   4  15       94.11      155.46    111.17 o 
  -3   4  15     6087.33     6101.02    231.63 o 
  -2   4  15      134.16      198.78    113.90 o 
  -1   4  15     1768.40     2377.88    254.07 o 
   0   4  15       41.23       38.74    160.04 o 
  -5   5  15     1162.76     1007.17    147.82 o 
  -4   5  15     4603.43     4652.97    214.25 o 
  -3   5  15       83.88      -22.86    112.77 o 
  -2   5  15     8991.86     8821.43    408.76 o 
  -1   5  15     4759.54     5498.36    333.33 o 
  -4   6  15     6907.15     6465.15    246.92 o 
  -3   6  15     8468.32     9207.19    603.58 o 
  -2   6  15     3820.94     3893.65    287.20 o 
                                                 
